# Supplementary material for: Combinatorial recognition of clustered RNA elements by the multidomain RNA-binding protein IMP3
Source: Nat Commun. 2019 May 22;10:2266. doi: 10.1038/s41467-019-09769-8 (PMC6531468; doi:10.1038/s41467-019-09769-8)
Supplement: Supplementary file 4 — Supplementary Data 1 [file 41467_2019_9769_MOESM4_ESM.xlsx]

## Sheet: Supplementary Data 1
Supplementary Data 1. SELEX-seq motif enrichment analysis
	FL (R4)							RRM1-2 (R2)							KH1-2 (R4)							KH3-4 (R4)							KH1-4 (R4)
	4-mer		5-mer		6-mer			4-mer		5-mer		6-mer			4-mer		5-mer		6-mer			4-mer		5-mer		6-mer			4-mer		5-mer		6-mer
1	CACA	2.562	CATCA	3.495	GGCACA	4.849	1	CACA	2.959	ACACA	4.566	CACACA	6.795	1	CACA	2.119	ACACA	3.268	AACACA	4.093	1	ATAA	2.738	AATAA	3.108	ATAACA	4.147	1	ACAT	1.983	ACATA	2.616	GGCACA	3.924
2	GGCA	2.451	ACACA	3.451	CACACA	4.748	2	ATCA	2.554	CACAC	3.299	AACACA	5.769	2	ACAT	1.995	ATACA	3.015	CACACA	4.006	2	AATA	2.503	ATATA	3.107	ATATAA	3.889	2	CACA	1.898	ATACA	2.603	CACACA	3.364
3	CGGC	2.201	CGGCA	3.4	CGGCAC	4.278	3	ACAC	2.076	CATCA	3.137	CAATCA	5.466	3	ATAA	1.771	ACATA	2.939	ACACAT	3.811	3	ATAT	2.349	ACATA	2.948	ACATAA	3.744	3	ATAT	1.807	ACACA	2.551	ACACAT	3.272
4	ATCA	2.097	GCACA	3.077	AACACA	4.201	4	ACAT	1.81	AATCA	3.061	ACACAC	5.191	4	TACA	1.749	CACAT	2.521	ATAACA	3.771	4	ATTA	2.183	ATAAT	2.834	GGCACA	3.695	4	ATAA	1.733	GCACA	2.458	CACATA	3.193
5	ACAT	2.078	CACAT	2.987	ACGGCA	4.07	5	TCAT	1.652	CAACA	2.986	ACACAT	4.493	5	CATA	1.728	ATATA	2.108	ACAATA	3.752	5	TATA	1.998	ATAAA	2.829	AATATA	3.668	5	GGCA	1.658	CACAT	2.451	ATAACA	3.192
6	CATC	1.798	GGCAC	2.933	ACATCA	4.023	6	AACA	1.628	CACAT	2.87	ATCACA	4.393	6	ATAT	1.631	GCACA	2.074	CACATA	3.625	6	ACAT	1.808	ATTAA	2.781	ATAATA	3.537	6	CATA	1.628	CGGCA	2.359	ACGGCA	3.017
7	GCAC	1.728	ATCAT	2.496	ACACAT	3.991	7	TCAC	1.608	ATCAC	2.792	ACACAA	4.188	7	AATA	1.601	CACAC	2.018	ACATAA	3.608	7	TAAT	1.755	AATAT	2.757	AACATA	3.479	7	AATA	1.598	ATATA	2.24	CGGCAC	2.991
8	TCAT	1.64	CACAC	2.452	CATACA	3.762	8	CATC	1.45	TCACA	2.732	ACATCA	3.942	8	AACA	1.459	ACAAT	1.963	CATACA	3.487	8	AATT	1.742	ATACA	2.697	AATTAA	3.41	8	ATTA	1.509	CATAT	1.983	AACACA	2.919
9	CATA	1.511	TCGGC	2.417	CATCAT	3.651	9	CATT	1.366	AACAC	2.574	CAAACA	3.907	9	ACAC	1.446	CATAA	1.946	AATACA	3.439	9	ATTT	1.72	AAATA	2.547	AAATAA	3.386	9	TACA	1.485	GGCAC	1.977	ACATAA	2.916
10	GCAT	1.422	ACATA	2.25	ATCACA	3.502	10	TTCA	1.337	ATCAT	2.562	ACAACA	3.863	10	GGGG	1.359	TACAT	1.943	ACACAC	3.258	10	ATGA	1.644	ATGAA	2.505	ACATAT	3.356	10	CGGC	1.438	ATAAT	1.917	ACATAT	2.883
11	ACAC	1.419	CAACA	2.231	GGCATC	3.483	11	CATA	1.335	CACAA	2.51	AATCAT	3.822	11	ATTA	1.349	ACATT	1.924	ATACAT	3.076	11	CATA	1.601	ATATT	2.484	AATACA	3.322	11	TATA	1.42	AATAT	1.893	CATACA	2.863
12	CATT	1.356	TCACA	2.198	CATTCA	3.363	12	CACT	1.094	ATTCA	1.923	CATTCA	3.791	12	TATA	1.3	CATAT	1.881	TACACA	2.92	12	AAAT	1.591	TATAA	2.478	AATAAA	3.284	12	CATT	1.267	ATATT	1.88	ATACAT	2.804
13	ACAG	1.289	GCATC	2.18	GTCGGC	3.298	13	CAAC	1.051	CACAG	1.878	CATACA	3.602	13	CATT	1.204	GGGGG	1.864	AACATA	2.92	13	TTAA	1.555	AATTA	2.435	AATAAT	3.244	13	ATCA	1.256	ACATT	1.831	AATACA	2.766
14	AACA	1.221	GGCAT	2.178	CATCAC	3.282	14	TCAA	0.979	ACATA	1.865	CACAAC	3.395	14	ATTT	1.189	TAACA	1.844	ACATAT	2.92	14	TTTA	1.519	TAATA	2.351	AATGAA	3.189	14	ATTT	1.225	TACAT	1.8	CGGCCA	2.706
15	TTCA	1.217	ACGGC	2.176	GCACAC	3.249	15	TACA	0.951	CAATC	1.863	CAACAC	3.392	15	TTCA	1.16	CAATA	1.842	ACAACA	2.859	15	TATT	1.515	ATTTA	2.26	ACAATA	3.131	15	GCAC	1.194	CACAC	1.783	ACAATA	2.676
16	TACA	1.126	CACAG	2.129	ACACAC	3.248	16	CTCA	0.914	AACAT	1.817	CACATA	3.198	16	ATCA	1.158	ATAAC	1.834	ATACAC	2.797	16	TTAT	1.455	ATTAT	2.148	ATTAAA	3.118	16	ACAC	1.191	AACAT	1.747	AACATA	2.605
17	TCAC	1.104	AGGCA	2.098	CACATA	3.223	17	TCAG	0.907	CATTC	1.793	ACACAG	3.174	17	ACAA	1.155	ATAAT	1.831	ACACAA	2.774	17	GGCA	1.419	TATAT	2.147	ATATTA	3.098	17	ATGA	1.173	ATGAT	1.722	CATATA	2.548
18	AGGC	1.082	ATCAC	2.021	ACACAG	3.183	18	ACAA	0.867	ATCAA	1.783	CATCAC	3.173	18	GGCA	1.147	AATAA	1.826	GGGGGC	2.751	18	TACA	1.374	ATGAT	2.112	ATATAT	3.076	18	TCAT	1.144	ATCAT	1.711	GTCGGC	2.493
19	CAGG	1.06	ATACA	1.992	ACAACA	3.171	19	ACCA	0.803	CACCA	1.703	AATCAC	3.131	19	ATAC	1.144	TTACA	1.763	ATTACA	2.713	19	AACA	1.346	ATAAC	2.092	ATAAAT	3.01	19	TAAT	1.144	ACAAT	1.708	GCACAT	2.481
20	GCAG	1.021	GCGGC	1.944	CACGGC	3.162	20	CATG	0.772	GCACA	1.684	TCATCA	3.077	20	TCAT	1.084	AACAT	1.733	GGCACA	2.704	20	TAAA	1.335	CATAT	2.072	CACATA	3.005	20	TATT	1.13	ATGAA	1.703	CACATT	2.471
21	CATG	0.994	AACAT	1.905	GCATCA	3.102	21	CAAT	0.766	ACATC	1.677	TCACAC	3.05	21	TATT	1.02	ATATT	1.724	TACATA	2.684	21	GGGG	1.207	TAACA	2.071	ATACAT	3.005	21	AACA	1.112	ACGGC	1.67	GCACAC	2.469
22	TCGG	0.972	ATTCA	1.848	CAGGCA	3.096	22	AGCA	0.76	TCATA	1.636	CAACCA	2.935	22	TAAT	1.019	GGGGC	1.715	ATACAA	2.669	22	GATA	1.195	ATATG	2.025	ATGAAT	2.975	22	TTAT	1.088	CATAA	1.662	ACACAC	2.433
23	TCAG	0.911	CAGCA	1.843	TCATCA	3.047	23	ACAG	0.747	TCATT	1.595	CCATCA	2.859	23	AATT	1.008	AATAT	1.687	CACATT	2.62	23	ATAG	1.18	AATGA	2.015	ATTAAT	2.933	23	AATT	1.065	ATATG	1.653	ATATAA	2.414
24	GGCC	0.896	GTCGG	1.842	TCGGCA	3.036	24	GCAC	0.739	ACATT	1.586	TCAACA	2.742	24	CGGC	0.985	ATTCA	1.652	ACATAC	2.532	24	AGAT	1.159	TTATA	1.953	TAATAA	2.928	24	ATAC	1.063	AATAA	1.645	AATATA	2.331
25	CGCA	0.868	CGGCC	1.838	CAATCA	3.013	25	GCAT	0.719	TCATC	1.585	CATCAG	2.735	25	ATTC	0.948	AGGGG	1.644	ATCACA	2.431	25	AATG	1.137	AACAT	1.947	ATAATT	2.91	25	TTCA	1.013	ATTAT	1.636	ATACAA	2.315
26	CACG	0.847	AATCA	1.828	GCACAT	2.96	26	ATTC	0.7	CATAC	1.574	CACTCA	2.702	26	TTAT	0.925	ATAAA	1.623	CATATA	2.428	26	TTTT	1.106	TATTA	1.947	ATAAAA	2.9	26	TGCA	0.974	ATTAA	1.629	TCGGCC	2.287
27	AGCA	0.828	ACATT	1.782	CATCAA	2.906	27	TTTT	0.639	CCACA	1.53	TACACA	2.687	27	TTTA	0.901	TTCAT	1.595	GGGGGG	2.411	27	AGAA	1.093	AATTT	1.925	CATATA	2.891	27	ATTC	0.963	TATAT	1.61	ATAATA	2.281
28	GCGG	0.792	ACATC	1.762	GCGGCA	2.884	28	TCTC	0.607	ATCAG	1.467	CAACAG	2.671	28	GCAC	0.9	TCACA	1.588	ATAATA	2.372	28	CGGC	1.075	TTAAT	1.917	ATATGA	2.859	28	TTTA	0.938	ATAAC	1.594	ACATTA	2.276
29	CAGT	0.777	CAGGC	1.735	CAACAT	2.711	29	CAGC	0.575	ATACA	1.465	CATCAT	2.646	29	CAAT	0.878	CGGCA	1.497	AGGGGG	2.343	29	CATT	1.069	CATAA	1.894	ATTATA	2.832	29	GGGG	0.936	CATCA	1.584	ATTACA	2.268
30	GTCG	0.756	CATTC	1.721	TCGGCC	2.685	30	CCAT	0.569	ACAAC	1.447	CACATC	2.636	30	ACTA	0.862	ATCAT	1.496	CAATAA	2.319	30	GAAT	1.068	TTTAA	1.864	ATTTAA	2.824	30	ACTA	0.871	ACATG	1.584	ATGAAT	2.238
31	GGGG	0.744	CACAA	1.666	AATCAT	2.659	31	AATC	0.562	ACACT	1.431	ATCATA	2.575	31	CACT	0.861	TATAT	1.475	TATACA	2.312	31	TATG	1.046	TAATT	1.849	AATATT	2.8	31	CAAT	0.867	TCGGC	1.577	TACATA	2.236
32	CAAT	0.73	GGCAG	1.644	CGGCCA	2.655	32	CACG	0.543	TTCAT	1.388	CAACAT	2.481	32	ACAG	0.857	ACACT	1.467	ATATAA	2.281	32	CACA	1.026	ACAAT	1.842	AAATAT	2.777	32	CACT	0.857	TAACA	1.558	ATCACA	2.227
33	CAGC	0.724	TCATC	1.626	ACACAA	2.634	33	CAGG	0.535	CAGCA	1.358	GAACAC	2.479	33	TTTT	0.761	CACAA	1.46	ACATTA	2.278	33	ATAC	1.01	ATAGA	1.826	ATGAAA	2.772	33	CATG	0.855	CGGCC	1.554	ATATAT	2.194
34	GGCG	0.705	TTCAT	1.606	GGCACG	2.629	34	GGCA	0.534	AAACA	1.33	ACCACA	2.435	34	TGCA	0.757	TCATA	1.454	TTCACA	2.27	34	TGAT	0.995	ACACA	1.821	ATTACA	2.768	34	ACAA	0.835	ATTCA	1.551	ATACAC	2.168
35	TGCA	0.7	TCATA	1.593	CATCAG	2.625	35	TCTT	0.53	TCACT	1.322	ATCATT	2.429	35	ATGA	0.749	TAATA	1.453	CACAAT	2.207	35	ACTA	0.993	ACATT	1.82	ACACAT	2.746	35	ATAG	0.832	TATAA	1.545	TATACA	2.161
36	GGGC	0.688	CATAC	1.552	ATCATC	2.605	36	TTTC	0.514	TATCA	1.3	ATCATC	2.419	36	TTTC	0.712	ATTAA	1.447	ATATAC	2.182	36	ATCA	0.958	GAATA	1.819	AAAATA	2.734	36	ATGG	0.801	CATTA	1.53	ATATTA	2.109
37	ATTC	0.679	TCATT	1.536	CACATC	2.605	37	CTTC	0.49	GATCA	1.276	AAATCA	2.37	37	AGGG	0.71	TACAC	1.428	AATATA	2.182	37	GATT	0.954	TAAAT	1.812	AATTTA	2.725	37	TGAT	0.799	TAATA	1.527	ATATAC	2.102
38	CACT	0.654	TACAT	1.497	AGGCAC	2.588	38	TTCT	0.465	CATTA	1.261	CATCAA	2.324	38	GGGA	0.693	CATCA	1.425	GTCGGC	2.179	38	ATGG	0.944	CACAT	1.801	ACATTA	2.683	38	TATG	0.796	AGGCA	1.504	GCGGCA	2.098
39	TGGC	0.648	GCACG	1.466	CACATT	2.585	39	CCAC	0.464	TTCAC	1.257	CACATT	2.311	39	ATAG	0.68	CATTA	1.425	CCCCCC	2.149	39	ACAA	0.932	ATTTT	1.774	ATATTT	2.676	39	GCAT	0.785	TTACA	1.499	ATATGA	2.094
40	ACGG	0.631	ATCAG	1.457	CGGCAT	2.558	40	TATC	0.444	TCAAC	1.224	TCACAA	2.306	40	TTAA	0.669	CATAC	1.415	CATAAC	2.147	40	TCAT	0.929	TACAT	1.767	ATGATA	2.658	40	AGGA	0.779	ATAAA	1.492	ACTATA	2.06
41	GCAA	0.623	CACGG	1.447	CGGCAA	2.468	41	CAGT	0.442	CACTA	1.204	TCACAT	2.302	41	TCAC	0.645	AACAC	1.415	ACACTA	2.145	41	AGGA	0.859	TTTAT	1.707	ATACAA	2.643	41	TTAA	0.778	CAATA	1.488	CAGGCA	2.042
42	GGCT	0.613	GGCAA	1.446	ATCATA	2.462	42	GGCT	0.43	ACCAC	1.2	TTCACA	2.286	42	TTAC	0.64	TATAA	1.398	ACTACA	2.128	42	TGAA	0.835	GCACA	1.706	AATGAT	2.611	42	GATA	0.767	TTCAT	1.483	ATCATA	2.038
43	ACAA	0.609	ACAGG	1.423	ATCGGC	2.447	43	CGCA	0.428	CATAT	1.179	AAACAT	2.278	43	CTAT	0.62	ATTAT	1.382	AACAAT	2.104	43	TTCA	0.827	GATAA	1.702	AATAAC	2.572	43	AGAT	0.754	ATTTA	1.472	CATCAT	2.035
44	GTCA	0.606	GGGCA	1.417	CCATCA	2.427	44	TGGT	0.411	CACTC	1.175	CACACT	2.238	44	CTTT	0.61	GGCAC	1.376	GCACAT	2.101	44	AAGA	0.813	AAATT	1.702	AACACA	2.569	44	ACAG	0.738	ACTAT	1.452	TACACA	2.02
45	ATAT	0.572	ACATG	1.366	TCACAT	2.398	45	GTCT	0.399	TCAAT	1.152	ACAATC	2.213	45	AAAT	0.604	ATTTA	1.372	ATTCAT	2.094	45	CAAT	0.81	TATTT	1.69	TATAAA	2.546	45	CATC	0.73	CACTA	1.439	ATTCAT	2.017
46	GGTC	0.551	ATCAA	1.345	ATACAT	2.34	46	GGGG	0.393	CTCAT	1.151	ATCACT	2.208	46	GATA	0.597	CACTA	1.368	CATTCA	2.08	46	AGGG	0.784	CAATA	1.679	TATAAT	2.532	46	CTAT	0.705	TCACA	1.388	ACATAC	2.003
47	AGTC	0.515	GGCCA	1.342	GCAACA	2.336	47	TTGG	0.382	ACTCA	1.145	ACATTC	2.179	47	CATG	0.577	GGGGA	1.315	ATATCA	2.067	47	CTAT	0.761	TTTTA	1.649	TATATA	2.529	47	AATG	0.677	AATTA	1.382	ATGATA	2.003
48	GCCA	0.511	CATAT	1.34	TACACA	2.288	48	GGTT	0.367	ACCAT	1.131	GATCAC	2.171	48	AGAT	0.577	ACTAT	1.31	ATATAT	2.049	48	ATTC	0.747	AAAAT	1.647	AAATTA	2.511	48	AAAT	0.667	ATGCA	1.368	TAACAT	1.997
49	TCAA	0.509	CATAA	1.32	ATCATT	2.284	49	GTCA	0.356	TACAT	1.109	CACTAC	2.145	49	CAGG	0.571	TACAA	1.279	TAACAT	2.045	49	AGGC	0.74	TTACA	1.602	GAATAA	2.507	49	TTTT	0.665	TCATA	1.363	CACTAT	1.976
50	CCAT	0.489	ACAAT	1.299	GCACAA	2.277	50	TAGG	0.345	CTTCA	1.071	AATCAA	2.118	50	GAGG	0.57	AATTA	1.276	CATAAT	2.027	50	GGAT	0.715	TTATT	1.593	CGGCCA	2.489	50	CAGG	0.655	TATTA	1.329	CACAAT	1.972
51	GACA	0.489	TGGCA	1.299	ACAGCA	2.271	51	CACC	0.336	TACAC	1.058	ACATAC	2.105	51	ATGG	0.555	AAATA	1.265	TACATT	2.012	51	ATGT	0.699	GGCAC	1.592	TATACA	2.487	51	GATT	0.649	GGCCA	1.322	GGCACG	1.969
52	CAGA	0.44	AACAC	1.293	ACATAA	2.24	52	CTCT	0.336	CATTT	0.993	ATCAAC	2.101	52	AGGA	0.544	ATCAC	1.262	TTCATA	2.005	52	GAGG	0.672	CATTA	1.591	TACATA	2.474	52	ATGT	0.648	TTATA	1.321	ATAAAT	1.968
53	ATAC	0.418	GCAGG	1.228	CACATG	2.231	53	TCGG	0.335	TTTCA	0.984	AAACAC	2.098	53	TTCT	0.535	TTTCA	1.241	CACACT	2.002	53	GGGA	0.667	AGAAT	1.587	ATATAC	2.449	53	AGGC	0.641	ATCAC	1.3	CAATAT	1.961
54	GAGG	0.41	CATTA	1.221	ACATTC	2.224	54	GTTC	0.328	ACATG	0.981	GACACA	2.05	54	CCAT	0.534	ATTAC	1.241	AATAAC	1.995	54	ATTG	0.654	TTAAA	1.574	TATTAA	2.418	54	GAAT	0.638	TCATT	1.3	ATTAAT	1.958
55	ATGG	0.403	CGGCG	1.219	ATTCAT	2.223	55	GCTC	0.323	TTCAA	0.957	AGCACA	2.035	55	CATC	0.525	TCATT	1.233	ATATTA	1.986	55	TAAC	0.651	CGGCA	1.567	TTAATA	2.417	55	TCAC	0.627	GGGGC	1.283	CATATT	1.954
56	CGTC	0.403	CAGTC	1.198	CGCACA	2.212	56	GTTT	0.319	ACAAT	0.95	GCACAC	1.997	56	TATG	0.515	CATTC	1.225	GCACAC	1.981	56	GATG	0.642	ACTAT	1.563	AATTAT	2.413	56	CTTT	0.618	TTAAT	1.28	AATATT	1.948
57	CAAC	0.388	CCGGC	1.192	ACAGGC	2.205	57	GCAG	0.317	TCATG	0.939	ACACCA	1.994	57	TTCC	0.503	ATATG	1.223	ACTATA	1.981	57	TAAG	0.632	ATAAG	1.552	ATAGAA	2.412	57	TTAC	0.603	GTCGG	1.277	CATAAT	1.936
58	TTTT	0.387	GCAGC	1.159	TCAACA	2.203	58	TATT	0.317	CTCAC	0.937	TCAATC	1.955	58	TGAT	0.502	ATGAA	1.222	CGGCAC	1.974	58	AAGG	0.631	AGATA	1.534	AAATGA	2.405	58	TTTC	0.602	GCGGC	1.26	AATAAT	1.932
59	ATTT	0.381	CATCG	1.149	ACATAC	2.19	59	ATCT	0.314	AGCAC	0.932	ATTCAT	1.945	59	TAAC	0.493	ACATG	1.22	CATATT	1.971	59	CTTT	0.619	AAGAT	1.519	ATAAGA	2.4	59	CCAT	0.593	TTATT	1.255	CATTCA	1.917
60	CGGG	0.365	CGCAC	1.13	CAACAC	2.178	60	ATTT	0.303	CCATC	0.929	TCATTC	1.939	60	GATT	0.49	CGGCC	1.215	AATAAT	1.969	60	TTAC	0.614	AAGAA	1.512	TAATAT	2.391	60	GGGA	0.555	ACACT	1.252	ATGACA	1.915
61	AGGG	0.356	ACACG	1.124	CGGCAG	2.167	61	TTGT	0.291	CTACA	0.908	CCACAC	1.933	61	GGCC	0.482	TTATA	1.211	TTACAT	1.964	61	AAAA	0.572	GGGGC	1.51	AATATG	2.391	61	GGAT	0.555	AAATA	1.252	ATTATA	1.902
62	GCCG	0.338	ACAGT	1.077	TCACAC	2.156	62	GTCG	0.29	CATAG	0.904	CAGACA	1.931	62	GCAT	0.471	ATGAT	1.197	CGGCCA	1.96	62	CATG	0.557	ATCAT	1.483	TAACAT	2.385	62	GCAG	0.537	CATTC	1.24	ATATCA	1.901
63	GCTC	0.336	GGCGG	1.073	CCGGCA	2.155	63	TGCA	0.29	CATAA	0.892	CACATG	1.911	63	AGGC	0.46	TCGGC	1.196	ATTTCA	1.939	63	TTTC	0.557	TATGA	1.451	ATAATG	2.359	63	CAGT	0.534	AGGGG	1.22	GCACAA	1.896
64	TTTC	0.326	TATCA	1.066	ACAATA	2.15	64	CGTC	0.289	CACTT	0.859	ATTCAC	1.903	64	GCAG	0.455	TATTA	1.193	ACATTT	1.923	64	TAGA	0.548	AGGCA	1.437	TAAATA	2.349	64	GAGG	0.527	TATTT	1.205	ACACTA	1.88
65	ATAG	0.305	CGCAT	1.056	AGCGGC	2.144	65	TTAT	0.287	TTCAG	0.839	ATCAAT	1.9	65	ACTT	0.407	ATTTT	1.176	CAATAT	1.917	65	ACAG	0.541	TGAAT	1.429	ATTTTA	2.317	65	AGGG	0.514	GGCAT	1.198	AGGCAC	1.878
66	ATTA	0.3	CAATA	1.053	AGCACA	2.143	66	AGGC	0.286	TCAGC	0.8	CACAAT	1.869	66	CGCA	0.402	CCCCC	1.176	ATCATA	1.91	66	TGCA	0.532	GATTA	1.428	GATATA	2.316	66	TTCC	0.514	CATAC	1.195	ACATGA	1.878
67	TCGC	0.293	TTCAC	1.051	CACAGG	2.121	67	TGGC	0.285	CATGC	0.799	CACACG	1.865	67	GGAT	0.4	AATTT	1.172	ATAAAT	1.9	67	TTAG	0.528	AGGGG	1.424	TATATT	2.315	67	GGCC	0.51	TTTAT	1.189	TTACAT	1.878
68	GGGT	0.291	AGCAC	1.045	GCACAG	2.119	68	TCGT	0.279	TCAGG	0.795	ACACTA	1.865	68	GGAG	0.398	GGAGG	1.171	GCCCCC	1.874	68	GGAA	0.521	AATAG	1.424	TTATAA	2.306	68	TTCT	0.485	ATAGA	1.187	TCGGCA	1.874
69	TCTC	0.264	CATTT	1.037	AACATA	2.106	69	GGCG	0.272	TCAGT	0.77	TCATAC	1.859	69	CAGT	0.373	TTCAC	1.157	TTTACA	1.87	69	TAGG	0.514	GATAT	1.404	AGATAA	2.304	69	GATG	0.474	CTATA	1.163	ATATTT	1.871
70	CTCA	0.262	TCATG	1.037	CACAAC	2.105	70	CGGC	0.271	TCTCA	0.768	CACGCA	1.84	70	GAAT	0.372	ACAGA	1.146	GAGGGG	1.866	70	TTCT	0.468	ACATG	1.383	AGAATA	2.286	70	ATTG	0.465	ATTAC	1.152	ATAATT	1.856
71	TATT	0.258	GCATG	1.036	AGGCAT	2.104	71	TCCA	0.268	AACCA	0.768	CATTAC	1.821	71	GACA	0.347	CATTT	1.145	ACATTC	1.855	71	TGGC	0.466	ATTAC	1.372	AATAGA	2.281	71	TGGC	0.463	AATTT	1.152	TGCACA	1.851
72	TGGG	0.251	ACAGA	1.034	AGTCGG	2.102	72	GCTT	0.267	GCATT	0.76	CACCAC	1.818	72	TGGC	0.336	ATTTC	1.145	CATAAA	1.851	72	CAGG	0.461	ATTCA	1.37	ACTATA	2.28	72	GACA	0.463	GGGGG	1.142	GGGGGC	1.846
73	CCGG	0.242	TTTCA	1.025	CACACG	2.094	73	ATAT	0.266	CAGGC	0.759	CACAGG	1.817	73	AGAA	0.328	CGGGG	1.143	ACACAG	1.847	73	GCAC	0.455	GGGGG	1.361	ATTAAC	2.28	73	AGTC	0.433	TAATT	1.141	ATCGGC	1.844
74	TTAT	0.241	GGCCG	1.023	GCAGCA	2.092	74	ACTC	0.265	CAAAC	0.75	ACAGCA	1.807	74	TAAA	0.326	TATTT	1.139	TCGGCC	1.842	74	ACAC	0.452	TCATA	1.346	CAATAT	2.26	74	AGAA	0.421	ATTTT	1.138	AACATT	1.833
75	TATA	0.238	TCAAT	1.019	TTCACA	2.089	75	TGTT	0.264	CATCT	0.745	AACATT	1.792	75	CTTC	0.309	GTCGG	1.136	TCACAT	1.839	75	GGCT	0.441	TGATA	1.337	ATAAAC	2.242	75	TGAA	0.407	TATAC	1.125	CATTAT	1.832
76	GGAG	0.228	CACGC	0.975	CAAACA	2.071	76	TAGT	0.263	ACAGG	0.743	CTCACA	1.785	76	ACTG	0.3	TATCA	1.135	TAACAC	1.839	76	GGAG	0.43	TAATG	1.304	ATTTAT	2.229	76	ACTT	0.39	ACAGG	1.119	AATGAA	1.832
77	TAGG	0.228	CATGG	0.972	CACGCA	2.018	77	CTTT	0.26	ACACG	0.743	AACATC	1.773	77	AATG	0.285	TATAC	1.119	AACATT	1.834	77	GCAT	0.425	TTCAT	1.286	CATATT	2.228	77	TAAC	0.384	CATTT	1.115	CGGCAA	1.828
78	AGGT	0.222	GCAAC	0.972	CACAAT	2.011	78	GGGT	0.258	TCACG	0.742	ATATCA	1.771	78	TACT	0.281	TAATT	1.118	ATTCAC	1.823	78	GAAA	0.4	GGCCA	1.286	AACAAT	2.226	78	CGCA	0.38	GAATA	1.11	ACAACA	1.822
79	CGGT	0.219	GATCA	0.957	CAGCAC	2.011	79	GGTC	0.248	TCAGA	0.739	CAACAA	1.771	79	ATGT	0.279	CAACA	1.114	ATATTT	1.823	79	CTTA	0.391	TTTTT	1.281	ATTATT	2.224	79	GGAA	0.379	CACAA	1.1	ATCATT	1.817
80	TTCT	0.21	CGGCT	0.951	CATGCA	1.968	80	ATAC	0.242	ACAGC	0.733	AACATA	1.77	80	CTTA	0.266	TTAAT	1.111	ATAATT	1.82	80	ACTT	0.35	CTATA	1.273	CATACA	2.223	80	GCCA	0.366	TACAC	1.098	TTCACA	1.814
81	GTCT	0.194	CACCA	0.95	CACAGA	1.927	81	TGGG	0.238	CACGC	0.731	GCAACA	1.768	81	GCCA	0.265	TTTAT	1.097	TGGGGG	1.792	81	TTTG	0.333	TATAC	1.263	CATAAT	2.22	81	TAAA	0.362	TATCA	1.083	ACACAA	1.806
82	GTGG	0.192	GCATA	0.945	ACACGG	1.901	82	TGTC	0.234	GCATC	0.708	CCAACA	1.756	82	GATG	0.26	AATAC	1.097	ATACAG	1.789	82	TGGG	0.328	AGATT	1.26	TTAACA	2.217	82	ACGG	0.355	AATGA	1.074	AATGAT	1.797
83	GGTG	0.188	GGGGC	0.945	ACATAT	1.901	83	TTCG	0.224	TTACA	0.707	CACAAA	1.741	83	ATTG	0.254	ATAGA	1.095	ACATCA	1.784	83	GCAG	0.296	GCGGC	1.25	ATGATT	2.21	83	GGAG	0.345	TGCAC	1.073	CATCAC	1.794
84	GGGA	0.178	CATAG	0.94	GACACA	1.87	84	TCGC	0.216	CATGG	0.705	CAAGCA	1.727	84	CCCC	0.239	ATGCA	1.089	CAACAT	1.77	84	TCGG	0.292	TATAG	1.237	AAGAAT	2.169	84	GTCG	0.324	CAGTC	1.059	TACATT	1.793
85	CCGC	0.176	TCAGG	0.933	GCAGGC	1.869	85	CAGA	0.211	CGCAT	0.7	CACCAG	1.722	85	TGGG	0.231	GGGAG	1.089	CGCACA	1.768	85	GGCC	0.291	GATGA	1.23	TAATTT	2.16	85	ACTG	0.306	GGCAA	1.052	TACGGC	1.785
86	ATCT	0.174	AGTCG	0.929	GGCAGC	1.865	86	CTCG	0.205	CATTG	0.686	ATCATG	1.714	86	GTCG	0.226	TTATT	1.087	CATCAT	1.765	86	TACT	0.283	TAAAA	1.225	TAATTA	2.157	86	CTTA	0.293	AGAGG	1.052	ATTATT	1.767
87	TCTT	0.17	CATCT	0.924	CAACAG	1.854	87	GTGT	0.203	GGCAC	0.684	ATACAT	1.69	87	CCGC	0.224	TGGGG	1.066	AATATT	1.757	87	TTGT	0.261	ACGGC	1.207	GCACAT	2.121	87	TCGG	0.288	TACAA	1.036	CACACT	1.762
88	GTTC	0.144	ATGCA	0.923	ATCAAT	1.837	88	AGTT	0.196	AGCAT	0.681	CACAGA	1.69	88	TCCT	0.218	CTATA	1.06	CACTAT	1.751	88	TGTT	0.259	AAACA	1.201	AACATT	2.108	88	TCCT	0.285	TTTAA	1.027	CACATG	1.759
89	ATCG	0.143	CATGC	0.902	CAGCAG	1.837	89	TTTG	0.189	GGCAT	0.674	CAGCAG	1.679	89	CAGA	0.204	ACAGG	1.026	TACAAT	1.743	89	CACT	0.255	TCGGC	1.2	TAAACA	2.104	89	TAGG	0.26	TGAAT	1.027	ACATTC	1.755
90	TGTC	0.141	TACAC	0.9	GCGGCC	1.824	90	GTTG	0.188	AGGCA	0.665	ATACAC	1.652	90	TATC	0.201	GGCCA	1.008	ATTAAT	1.735	90	TGTG	0.251	GGCAA	1.199	GAATAT	2.104	90	GCAA	0.254	ATTTC	1.025	AATATG	1.739
91	GGAT	0.138	ACAGC	0.867	AACATT	1.822	91	TTGC	0.185	TTTTT	0.639	TCACCA	1.652	91	TAGG	0.197	CTACA	1.004	ACAAAT	1.72	91	GCGG	0.249	GAATT	1.192	TTTTAA	2.103	91	TTAG	0.252	TTTCA	1.024	CACGGC	1.735
92	ATAA	0.123	GAGGC	0.86	AATCAC	1.822	92	CTAC	0.184	GTCTC	0.637	AACACT	1.645	92	GGAA	0.192	AACAA	0.994	ACGGCA	1.717	92	GAAG	0.247	TCATT	1.191	TGAATA	2.103	92	TGTG	0.244	TAAAT	1.019	TATATA	1.734
93	TATC	0.12	GGCGC	0.859	ATAACA	1.822	93	GGGC	0.178	ACGCA	0.626	TCATTA	1.633	93	AGTC	0.183	TTTTA	0.985	GGGGCA	1.714	93	GGGT	0.243	AGAGG	1.191	TTTAAT	2.093	93	AAGG	0.222	GGAGG	1.018	AGTCGG	1.733
94	GCTG	0.119	TCAGT	0.859	ATTCAC	1.819	94	TTAC	0.176	CATCG	0.623	ATCACG	1.626	94	GGCT	0.181	GCGGC	0.981	AATTCA	1.713	94	GTCG	0.237	ACTAA	1.189	TATAAC	2.091	94	CTTC	0.221	TTCAC	1.017	TCACAT	1.731
95	TGGT	0.116	GCGCA	0.852	GCATCG	1.818	95	TTAG	0.175	CAGTC	0.616	CACAAG	1.593	95	TCTT	0.179	ACAAC	0.981	GGAGGG	1.708	95	ACGG	0.224	ATAGG	1.187	CAATAA	2.09	95	TACT	0.204	GCATC	1.013	ACATCA	1.706
96	GTCC	0.115	ACACT	0.837	TACATA	1.811	96	TGCT	0.172	GCAAC	0.612	CGCACA	1.585	96	TCGG	0.165	AAACA	0.965	AATAAA	1.69	96	GTGG	0.215	AACAA	1.184	TATGAA	2.089	96	ATGC	0.196	GATAT	1.012	ATACAG	1.705
97	TCTG	0.097	AACAG	0.835	AAGGCA	1.784	97	TCTG	0.17	CATGT	0.612	CACAGC	1.583	97	TGCT	0.163	AGAGG	0.961	TATATA	1.689	97	GACA	0.214	TACAA	1.182	ATCATA	2.084	97	TGGA	0.193	GGACA	1.008	TATATT	1.704
98	TTGG	0.095	AGCAG	0.83	GGCGGC	1.773	98	GCAA	0.169	CCATT	0.606	ACATAT	1.582	98	GCGG	0.156	TTTTC	0.957	CGGGGG	1.679	98	GCAA	0.212	TGATT	1.156	TTTATA	2.071	98	TATC	0.192	GCACG	1.004	GCATCA	1.701
99	GGTT	0.094	ACAAC	0.824	TCATAC	1.769	99	CTAT	0.163	TCCAT	0.605	GCACAT	1.574	99	GCAA	0.156	TTTAA	0.953	TTAACA	1.679	99	CAGT	0.2	AACTA	1.15	ATAGAT	2.064	99	CACG	0.181	TATGA	1.003	CGCACA	1.699
100	AGGA	0.084	ATGGC	0.824	TCATTC	1.768	100	TCTA	0.161	GCATG	0.601	TCACAG	1.558	100	AACT	0.155	ACGGC	0.952	TGCACA	1.672	100	TCTT	0.191	AATAC	1.139	ATATAG	2.058	100	TAAG	0.18	ATGGA	0.998	TCATAT	1.696
101	TTTA	0.078	TCACT	0.822	ATCATG	1.767	101	GGTG	0.15	TTGGT	0.593	CATATC	1.555	101	TTAG	0.148	GAGGG	0.936	ATCATT	1.67	101	AGGT	0.187	ATTAG	1.138	ATTTTT	2.049	101	GGCT	0.17	GATAA	0.997	ATGATT	1.692
102	CTTT	0.077	CAATC	0.813	CACAGT	1.766	102	ACTT	0.147	TCACC	0.582	ACATAA	1.539	102	TGAA	0.145	TACAG	0.926	ATTATA	1.663	102	GGGC	0.186	AAATG	1.136	AAGATA	2.049	102	TGTT	0.17	GCAGG	0.996	TAATAA	1.668
103	GCGC	0.077	TACAG	0.807	ATATCA	1.735	103	AGTC	0.145	TTCTT	0.577	ACATTA	1.524	103	GTGG	0.139	AGGCA	0.925	TCATAT	1.662	103	TCTA	0.182	AGAAA	1.135	CACATT	2.046	103	TCTA	0.159	AGATA	0.993	TATAAT	1.662
104	CTGG	0.071	TGCAT	0.802	ATGGCA	1.719	104	GATC	0.137	GCTCA	0.574	TAATCA	1.521	104	GGGT	0.134	AATCA	0.925	TTCATT	1.654	104	AACT	0.176	ATGGC	1.123	TGATAA	2.04	104	TCCA	0.152	TTTTA	0.988	ATTCAC	1.661
105	CTTC	0.069	GCCAC	0.799	AATACA	1.718	105	CTTG	0.137	TAACA	0.573	AACCAT	1.518	105	TCAG	0.128	CACTT	0.911	TCACAC	1.65	105	TATC	0.174	TAAGA	1.112	ATATCA	2.039	105	TCTT	0.15	ATGGC	0.983	ACTATT	1.637
106	CGCT	0.067	CATGA	0.798	GGCAGG	1.717	106	AGGT	0.136	TCTCG	0.57	CCACAT	1.503	106	AAGG	0.122	CAATT	0.903	ACGGGG	1.65	106	TGGA	0.173	GATTT	1.1	ACAAAT	2.035	106	TCAG	0.149	AGTCG	0.982	CATGCA	1.635
107	GCTT	0.062	CCATC	0.792	GCACGG	1.705	107	GCGT	0.135	CATCC	0.566	TTCATA	1.499	107	TCTA	0.112	CCATA	0.903	ATGAAT	1.649	107	GAGA	0.167	CATTT	1.098	TTATAT	2.03	107	CTGT	0.146	AATAC	0.975	ACAATT	1.626
108	TCCG	0.061	AGCAT	0.791	AACATC	1.704	108	ATTA	0.134	TCTTC	0.563	CATGCA	1.494	108	GGGC	0.105	TAAAT	0.892	ACAGAA	1.644	108	TGTA	0.166	GTCGG	1.086	ACATGA	2.018	108	TGCT	0.143	GGGGA	0.972	AATTAA	1.623
109	GATC	0.056	TTACA	0.788	GGCCAC	1.701	109	GGTA	0.128	GTTCA	0.562	ATTCAA	1.482	109	TCCA	0.099	AATTC	0.877	TAATAA	1.64	109	GGTG	0.159	GGGGA	1.081	TAACAA	2.016	109	ATCT	0.141	GATGA	0.97	GATATA	1.617
110	AATC	0.044	CTCAT	0.784	ACATTA	1.687	110	TACT	0.128	CGCAC	0.553	ACTCAT	1.47	110	GGTC	0.094	CACAG	0.875	GGGAGG	1.625	110	GGTT	0.158	CGGCC	1.08	TTAATT	2.013	110	TACG	0.124	AATCA	0.967	AAATAT	1.614
111	GGTA	0.023	GGTCG	0.78	ATCAAC	1.687	111	TTTA	0.121	TCTCT	0.547	AATTCA	1.459	111	CTGT	0.092	TTTTT	0.87	GGGGGA	1.616	111	AGTA	0.139	TATCA	1.077	AATTTT	2.012	111	TTGT	0.119	CAATT	0.965	ATATAG	1.612
112	CGCC	0.013	TTCAG	0.78	TACGGC	1.685	112	GCGC	0.118	AACAG	0.542	CATAAC	1.431	112	ATGC	0.086	GCAGG	0.865	ACAATT	1.615	112	GTGA	0.136	GAAAT	1.077	ACGGCA	1.981	112	GGTC	0.118	CAGGC	0.958	ATTTCA	1.609
113	TAAT	0.013	ATCGG	0.779	ACATAG	1.678	113	GTGG	0.117	GTCAT	0.54	TCATAT	1.431	113	TGTT	0.079	AGATA	0.854	CATTAT	1.613	113	GTAT	0.128	AGGAT	1.075	CGGCAC	1.962	113	GTGG	0.112	GGCAG	0.954	TTCATA	1.607
114	ATGT	0.01	GCATT	0.768	CATAAC	1.673	114	CGTT	0.107	AGCAG	0.537	ACAAAC	1.424	114	ACGG	0.073	TCACT	0.848	ACATGA	1.611	114	AAGT	0.128	CAATT	1.058	GATAAT	1.959	114	TAGA	0.108	AACAC	0.951	CATAAC	1.605
115	CGCG	0.003	GAACA	0.758	GGGCAC	1.673	115	CGGT	0.092	CCTCA	0.536	ATCAGG	1.416	115	GGTG	0.069	CTATT	0.845	CATCAC	1.604	115	TGCT	0.124	ATGCA	1.044	GATTAA	1.957	115	GTCA	0.102	AGAAT	0.951	TACAAT	1.605
116	TGCT	0.003	GCACT	0.755	GCACGC	1.671	116	GTAG	0.091	CATGA	0.527	TTCATT	1.413	116	ATCT	0.059	ACTTT	0.842	ATATGA	1.603	116	GGCG	0.108	CTATT	1.041	CATAAA	1.947	116	TTTG	0.102	TGGCA	0.95	TTCATT	1.601
117	ATGC	0.001	CCGCA	0.754	GGCACC	1.665	117	GTGC	0.073	GGCTC	0.527	ACACTC	1.383	117	TCGC	0.053	GAATA	0.834	ATAAAC	1.602	117	GCTT	0.105	TTAAC	1.028	ACAATT	1.945	117	AAGA	0.099	TGATA	0.947	AATTAT	1.6
118	CTAT	0	CATCC	0.742	CAGTCA	1.652	118	ATGG	0.072	GCGTC	0.522	TCACTC	1.378	118	TAAG	0.053	AAATT	0.824	TCATAA	1.596	118	AGTC	0.097	TTTCA	1.02	TTAAAT	1.944	118	GCGG	0.083	ATAGG	0.946	ACAAAT	1.598
119	TTAC	-0.003	TGCAC	0.742	CAGACA	1.651	119	GTAT	0.072	TCGGC	0.52	TCACTA	1.366	119	CGCT	0.043	TGCAC	0.823	GGGGAG	1.587	119	GGTC	0.092	TTATG	1.017	TAAATT	1.939	119	CAGA	0.077	GATTA	0.943	AATAAC	1.597
120	GTGC	-0.004	ACGCA	0.735	TTCATA	1.647	120	GTTA	0.055	GAACA	0.52	ATCAGA	1.361	120	GCTG	0.039	TACTA	0.823	ATAACT	1.582	120	TAGT	0.081	CACTA	1.011	TTTAAA	1.939	120	TCGC	0.068	ATAAG	0.934	ACATTT	1.595
121	GGAC	-0.005	GCAAT	0.732	ATACAC	1.646	121	TTCC	0.055	ATATC	0.52	TCATAA	1.36	121	TGTG	0.036	ACTAA	0.816	GCACAA	1.571	121	GTTA	0.081	TGGGG	1.003	TTATTA	1.936	121	AACT	0.067	CACTT	0.932	ATAATG	1.592
122	TTAG	-0.011	GCCAT	0.732	GGGCAT	1.64	122	TAGC	0.054	GGCTT	0.52	TATCAT	1.359	122	CTAC	0.031	TTTAC	0.812	AATTAA	1.563	122	ATGC	0.079	ACAGG	0.986	GGGGGC	1.934	122	TGGG	0.064	ATACG	0.931	ATGATG	1.589
123	CACC	-0.013	GCACC	0.73	GGCATA	1.639	123	TATA	0.052	TCTTT	0.52	GACCAC	1.35	123	GCTT	0.021	GGCAG	0.807	ATGACA	1.56	123	GTTT	0.072	TACTA	0.985	TTACAT	1.932	123	GTGA	0.056	CTATT	0.927	ATTTAA	1.586
124	TCGT	-0.027	GCCGC	0.727	AAACAT	1.637	124	CAAG	0.052	CAACC	0.52	AATCAG	1.335	124	TTTG	0.017	GATAT	0.807	CACAAC	1.557	124	TCAG	0.068	ATGGA	0.983	AAATTT	1.932	124	GGAC	0.021	AATAG	0.907	TAATAT	1.581
125	AATA	-0.037	TAACA	0.725	AACGGC	1.63	125	TGTG	0.052	GTCGG	0.514	ACCATC	1.328	125	TAGA	0.015	AGGGA	0.802	TTACAC	1.555	125	GCTA	0.065	TAGAT	0.982	GAAATA	1.93	125	GAAG	0.016	CATGA	0.901	AGCGGC	1.58
126	ACGC	-0.04	TCAAC	0.72	CACCAT	1.619	126	TCCT	0.051	TGCAT	0.514	GGACCA	1.326	126	CACG	0.002	GATAA	0.794	TATATT	1.552	126	TACG	0.049	AATCA	0.97	AATAAG	1.921	126	AATC	0.013	TCACT	0.898	CAACAT	1.576
127	ATTG	-0.042	GTCAT	0.719	AATTCA	1.617	127	CTGG	0.044	CTCAG	0.512	CAGCAC	1.309	127	TCTG	0.002	ATATC	0.793	ATGGGG	1.544	127	AAAG	0.045	TAGAA	0.964	TAAAAT	1.921	127	GCTG	0.011	TGATT	0.89	ACGGCC	1.557
128	TCCA	-0.044	CGGGG	0.706	GGCATG	1.613	128	ACTA	0.04	GACAC	0.508	CACTTC	1.308	128	CTGC	-0.002	ATTCC	0.792	TTTCAT	1.539	128	CAGA	0.044	ATTTC	0.962	TACATT	1.92	128	TGTA	-0.004	TATAG	0.887	TTAATA	1.554
129	CTCT	-0.045	CTTCA	0.706	CACAGC	1.61	129	CGCT	0.039	ATTTC	0.507	ACTTCA	1.305	129	TTGT	-0.012	AATAG	0.791	ACAGAT	1.517	129	GTAA	0.03	AAAGA	0.943	CACACA	1.919	129	CCTT	-0.006	AAGAT	0.887	ACACAG	1.553
130	TGTT	-0.049	GCGGG	0.705	CGCGGC	1.596	130	TGCG	0.036	GCACT	0.502	CGATCA	1.304	130	TCCG	-0.014	CTTTT	0.789	ACACTT	1.515	130	AGTT	0.023	ATGGG	0.936	TAATGA	1.914	130	AGGT	-0.014	AGGGA	0.88	AGGGGG	1.552
131	TTCG	-0.049	CACTG	0.704	GGCAAC	1.58	131	AGCT	0.032	CAGGT	0.498	CATCCA	1.302	131	TGGA	-0.014	TCAAT	0.788	GGGGCG	1.512	131	CCAT	0.021	GGGAG	0.927	TATTTA	1.911	131	GTTA	-0.017	GGAGA	0.876	AATCAT	1.551
132	TATG	-0.055	TCAGC	0.704	TCACAG	1.576	132	CCTC	0.02	ACAGT	0.497	CTATCA	1.302	132	CTCT	-0.015	TATTC	0.785	TAATAT	1.501	132	CTAA	0.02	TTTAC	0.927	GATGAA	1.909	132	GGTG	-0.029	AGGAT	0.869	ATTAAA	1.549
133	CTGC	-0.06	CATGT	0.698	GCCACA	1.568	133	GCTA	0.018	TTTCT	0.497	ACATAG	1.299	133	TCTC	-0.016	GGGCA	0.78	ATTAAC	1.496	133	ACTG	0.019	AAGGA	0.927	CATTAT	1.907	133	AAGT	-0.03	TACAG	0.862	CGGCAT	1.548
134	AGAT	-0.065	GCCGG	0.697	GGTCGG	1.56	134	CTTA	0.011	TCAAG	0.496	CACCAT	1.298	134	AGGT	-0.026	TCCAT	0.767	GCGGCA	1.495	134	TCAC	-0.002	GGAGG	0.925	ATGACA	1.907	134	GTTC	-0.039	GGGAG	0.857	CTATAT	1.547
135	TTGT	-0.066	CAGGG	0.688	TTCATT	1.557	135	GCTG	0	TCTTG	0.495	GGATCA	1.298	135	AATC	-0.027	ATACT	0.763	GGCACG	1.49	135	TGGT	-0.002	AGGAA	0.923	GAATTA	1.904	135	CCCC	-0.042	ACTTT	0.846	ACTACA	1.54
136	AAGG	-0.067	AGGCG	0.687	CACACT	1.552	136	GACA	-0.001	TGGCA	0.494	GAATCA	1.287	136	CCTT	-0.029	CAGAT	0.76	CATTAC	1.489	136	TTGA	-0.006	AGGGA	0.919	AAAGAA	1.895	136	TCTG	-0.048	TCCAT	0.841	ATTTAT	1.536
137	CTGT	-0.068	CATTG	0.685	AGGCAG	1.545	137	GCGG	-0.01	TGGTT	0.493	GATCAT	1.284	137	TACG	-0.032	CTTCA	0.755	ATTATT	1.489	137	ATCT	-0.007	AGATG	0.918	GATAAA	1.891	137	TTGC	-0.055	CCATT	0.838	ATAGAT	1.536
138	TAGT	-0.068	GACAT	0.684	TCATTA	1.544	138	CTGT	-0.011	TCGGT	0.49	ATCACC	1.275	138	GCCG	-0.041	TTTCT	0.747	AGTCGG	1.486	138	TTGG	-0.032	TTTTC	0.906	ACTATT	1.88	138	TGTC	-0.057	TAATG	0.837	ATGGCA	1.534
139	GCTA	-0.084	CCACA	0.68	TGGCAC	1.538	139	ATAG	-0.015	TTCTC	0.49	CACGAC	1.274	139	AAGA	-0.041	GGACA	0.744	TATCAT	1.476	139	CTGT	-0.04	ACAGA	0.904	TTTACA	1.879	139	TAGT	-0.069	TTTTC	0.835	AGGACA	1.534
140	AATT	-0.092	CAGGA	0.678	TCATAA	1.533	140	CTGC	-0.015	CACTG	0.483	CATTTC	1.261	140	TCAA	-0.049	GGCAT	0.743	TATAAC	1.475	140	TTCC	-0.05	ACTTT	0.904	CAATTA	1.878	140	GCTT	-0.077	GAGGA	0.834	TATAAC	1.531
141	AGTT	-0.099	GGGGG	0.678	ATTTCA	1.53	141	CGCG	-0.02	AAGCA	0.482	CAGGCA	1.254	141	GGTT	-0.053	CCATT	0.742	AAATAA	1.475	141	GCCA	-0.068	CTTAT	0.902	TTTATT	1.872	141	AGCA	-0.082	ATTCC	0.829	ATGCAC	1.524
142	GTTT	-0.104	AGTCA	0.674	ATACAA	1.527	142	AGGG	-0.022	TTTTC	0.479	TTCATC	1.244	142	GTTC	-0.058	AACTA	0.741	ATAGAA	1.474	142	GTCA	-0.071	GGCAT	0.899	GTCGGC	1.868	142	AGTA	-0.087	ATGTG	0.829	TTTACA	1.521
143	GATT	-0.106	GGCTC	0.67	CGCATC	1.526	143	ATCG	-0.022	GTAGG	0.475	ATTCAG	1.243	143	CTCC	-0.058	TTCCT	0.736	TCATCA	1.47	143	GCTG	-0.073	ATGTA	0.895	TATATG	1.859	143	CTAC	-0.087	TCAAT	0.825	AATTTA	1.515
144	TCTA	-0.107	CACTA	0.668	CATCGG	1.524	144	ATGT	-0.027	CTCTC	0.472	ATTTCA	1.238	144	GCTA	-0.067	ATAAG	0.734	TCATTA	1.47	144	GTTC	-0.076	TATGG	0.894	TATTTT	1.851	144	AGTT	-0.095	ATTAG	0.821	GATGAT	1.514
145	TGAT	-0.108	GGACA	0.664	AGGGCA	1.522	145	CCTT	-0.038	ACTTC	0.472	CACACC	1.236	145	GAAG	-0.073	ATTCT	0.732	ATACTA	1.47	145	AGAG	-0.104	CTTTA	0.891	TATTAT	1.841	145	GGGT	-0.096	ACTAA	0.819	ATCAAT	1.513
146	AGTA	-0.11	TCGCA	0.663	ACATTT	1.519	146	ATTG	-0.039	TAGGC	0.469	ACTACA	1.229	146	GGAC	-0.089	ATGGC	0.73	TATAAT	1.469	146	CGGT	-0.109	AATGG	0.887	AAACAT	1.839	146	GGTT	-0.099	TATTC	0.814	AACAAT	1.513
147	GTAC	-0.11	TTCAA	0.643	CGTCGG	1.518	147	GTAC	-0.06	GTCTT	0.468	CCACCA	1.226	147	TTGC	-0.094	CTTTA	0.723	TACACT	1.467	147	CTTC	-0.114	GGATA	0.877	ATGATG	1.834	147	CTGC	-0.099	CCATA	0.813	ATAGAA	1.507
148	CCGT	-0.113	GGCTG	0.637	GAGGCA	1.516	148	TATG	-0.068	GCATA	0.466	CACAGT	1.223	148	GTCA	-0.1	ATAGG	0.722	ACTATT	1.462	148	TTGC	-0.116	CTTTT	0.874	ACATTT	1.82	148	TCAA	-0.104	AGATT	0.81	GGCATC	1.506
149	TACG	-0.116	GGCGA	0.635	TGCACA	1.501	149	CTAG	-0.071	ATCTC	0.449	TATCAC	1.223	149	CAAC	-0.105	GGAGA	0.718	CTACAT	1.458	149	TCCT	-0.117	ATTTG	0.872	CATTAA	1.814	149	GCTA	-0.105	GGATG	0.805	CAATAA	1.506
150	CAAG	-0.126	TCAGA	0.632	ATACAG	1.497	150	ATGC	-0.074	TACAA	0.448	TCATTT	1.219	150	GTTA	-0.116	GATTA	0.717	TTTCAC	1.45	150	GGTA	-0.131	GATGG	0.87	TCATAT	1.813	150	CCGC	-0.107	CAGGA	0.803	TATCAT	1.505
151	CGGA	-0.126	GTGGC	0.628	TTCATC	1.485	151	CTCC	-0.092	GTTTC	0.448	TCAGCA	1.208	151	TGGT	-0.118	ACTAC	0.71	ATCAAT	1.448	151	TCAA	-0.134	ATTGA	0.864	AACTAT	1.804	151	GTCC	-0.111	TGCAT	0.801	TTATAT	1.503
152	CCAC	-0.127	GGAGG	0.625	TTCGGC	1.481	152	GGAT	-0.12	CACGG	0.447	GCAATC	1.204	152	GGCG	-0.123	GGTGG	0.709	CACTAA	1.445	152	TCTG	-0.135	GGAGA	0.855	ATTCAT	1.802	152	CTCT	-0.116	CTTAT	0.799	TCATTA	1.502
153	TTTG	-0.162	ACCAT	0.622	TATCAT	1.48	153	GCCA	-0.122	CGGCT	0.447	ACTCAC	1.199	153	CCAC	-0.134	AGAAT	0.708	ATTTAC	1.443	153	AATC	-0.144	TATTG	0.853	ATACAG	1.788	153	GTAT	-0.128	TACTA	0.799	CATGAT	1.5
154	ACTT	-0.164	CAGAT	0.621	GCACCA	1.457	154	TAAT	-0.123	CTCTT	0.447	TACATA	1.19	154	AGCA	-0.136	CAGGC	0.707	CATTTA	1.441	154	CGCA	-0.151	GAATG	0.853	AGATTA	1.788	154	CGCT	-0.141	ACAGA	0.798	CATAAA	1.499
155	TTGC	-0.164	GGTCA	0.618	CATGGC	1.454	155	GTCC	-0.124	ACACC	0.446	CTCATC	1.186	155	GTGA	-0.139	TATAG	0.707	ATGATA	1.439	155	CATC	-0.153	TAACT	0.84	TACAAT	1.787	155	TCTC	-0.145	GATGG	0.798	TATATG	1.499
156	GTAT	-0.168	GCGTC	0.617	GGCGCA	1.453	156	TGTA	-0.128	TGGGT	0.445	CTCATT	1.18	156	AGTT	-0.148	ACAAA	0.707	ATTTAA	1.435	156	TTCG	-0.171	GAGGG	0.837	TATGAT	1.782	156	CTAA	-0.146	ACAGT	0.796	CATTAA	1.481
157	CTCG	-0.179	GTCGC	0.615	CGGCCC	1.452	157	ACGC	-0.131	TAGTT	0.442	AGATCA	1.178	157	CTAA	-0.151	TTTCC	0.703	TTTTCA	1.433	157	TGTC	-0.173	GGATG	0.836	ACTAAT	1.782	157	GAGA	-0.153	TGCAG	0.796	CAATTA	1.471
158	GTTA	-0.18	CAGTA	0.612	CTCGGC	1.45	158	AGTA	-0.147	CAGTT	0.441	TCCACA	1.169	158	TGTA	-0.154	TCATC	0.699	GATATA	1.43	158	GTCT	-0.174	ATACT	0.836	AAAATT	1.781	158	TGGT	-0.159	TGGGG	0.793	ATTTTA	1.47
159	TGTG	-0.182	ATATA	0.61	ACAGTC	1.448	159	TCGA	-0.155	TATTC	0.44	CACGGC	1.162	159	TAGT	-0.158	GAGGA	0.699	GTGGGG	1.427	159	CTCT	-0.186	ACTTA	0.834	ATCATT	1.779	159	CGGT	-0.162	TCATC	0.791	TACATG	1.469
160	GATA	-0.187	GCAGA	0.608	GCATCC	1.445	160	AGTG	-0.159	TACAG	0.435	ATCAAA	1.16	160	TTGG	-0.163	ACCAT	0.695	TAAACA	1.426	160	GTTG	-0.207	GGCAG	0.824	ATAACT	1.773	160	GATC	-0.164	TTCCT	0.791	TTATAA	1.468
161	TGGA	-0.188	CACCG	0.606	CGGGCA	1.438	161	GGCC	-0.163	ACAGA	0.434	ACAGGC	1.158	161	GTAT	-0.163	GAACA	0.694	TTAATA	1.419	161	TCTC	-0.216	GGGCA	0.824	ATACTA	1.768	161	CTCC	-0.173	ATATC	0.782	TTAACA	1.466
162	TTCC	-0.191	TCACG	0.605	GCGCAC	1.432	162	GCCT	-0.185	TTATC	0.428	TTCAAC	1.156	162	ACCA	-0.163	CAGTC	0.691	AATTTA	1.419	162	GGAC	-0.221	TGATG	0.822	GCGGCA	1.754	162	CCAC	-0.184	AATTC	0.782	TCATCA	1.464
163	GTTG	-0.193	CGCGG	0.601	CGGCCG	1.428	163	GAGT	-0.211	CTATC	0.426	TCACTT	1.154	163	GTTT	-0.164	CGCAC	0.691	TAACAA	1.419	163	CGCT	-0.226	GAAGA	0.819	AAAAAT	1.752	163	ACCA	-0.2	TTATG	0.776	TATTAA	1.464
164	ACTA	-0.203	GCAGT	0.6	TCAGCA	1.417	164	ATCC	-0.214	ATTCT	0.425	CATATA	1.151	164	TGTC	-0.169	CTGCA	0.689	CACATG	1.411	164	AGCA	-0.231	TTAGA	0.815	ATTGAA	1.751	164	GGGC	-0.211	CACAG	0.775	CATTTA	1.461
165	AGCT	-0.216	CTGCA	0.599	ACGGCC	1.413	165	TGAT	-0.217	ATCTT	0.42	TACATT	1.149	165	AGTA	-0.173	CACTG	0.688	CAGGGG	1.41	165	TCGC	-0.244	TATGT	0.813	TTTTAT	1.749	165	GTTT	-0.214	CTTTT	0.772	TCACAC	1.46
166	TACT	-0.219	TGCAG	0.596	ATCAGG	1.411	166	TCCG	-0.23	CTTTC	0.42	ATCAGT	1.149	166	GCTC	-0.176	GCACG	0.687	ATTTAT	1.406	166	GATC	-0.256	TGGCA	0.811	TTTTTA	1.738	166	GCCG	-0.223	TTTTT	0.768	ATTAAC	1.452
167	CCAG	-0.223	GTTCA	0.585	ATCACT	1.41	167	CGGG	-0.235	CGTCT	0.42	TTCAAT	1.141	167	CGCC	-0.184	GGGGT	0.686	AATTAT	1.401	167	AGTG	-0.269	TACAG	0.807	ATACAC	1.736	167	TGAC	-0.224	AAATT	0.764	AATGCA	1.451
168	TCCT	-0.224	AGCGG	0.583	TCATAT	1.409	168	GATT	-0.24	TTGTT	0.42	ACATTT	1.138	168	CTGG	-0.189	AGTCG	0.683	ATTTTA	1.4	168	CGGA	-0.271	GAGGA	0.804	AGGCAC	1.734	168	TCCG	-0.227	CAGAT	0.762	CACCAT	1.45
169	TAGC	-0.239	GTCAG	0.583	CATATC	1.407	169	CCAG	-0.24	GGTTT	0.419	TATCAA	1.136	169	GAGA	-0.195	CTTAT	0.682	CATGCA	1.398	169	TCGT	-0.289	TGAAA	0.803	TATAGA	1.726	169	TTGG	-0.235	ATGAC	0.762	AACTAT	1.447
170	ACTG	-0.241	CACTT	0.58	CATTAC	1.404	170	CCGC	-0.246	TGGCT	0.418	CTTCAT	1.124	170	ACGC	-0.196	TGATA	0.676	AAATAT	1.397	170	CTGG	-0.291	GGATT	0.799	AAAGAT	1.726	170	CTGG	-0.243	GAACA	0.761	CACTAA	1.446
171	GATG	-0.242	CGCCA	0.578	CAGCAT	1.402	171	CGTG	-0.249	AGCAA	0.418	TTTCAT	1.116	171	CGGT	-0.197	AGATT	0.675	ATAAAA	1.396	171	CGGG	-0.294	ATGTG	0.796	TTATTT	1.724	171	TTCG	-0.251	CTACA	0.76	AATAAA	1.445
172	CTTA	-0.243	CAGGT	0.577	TTTCAT	1.391	172	GAGC	-0.249	TTGGG	0.418	CATGGC	1.111	172	CGGG	-0.22	CAGGA	0.669	TTATAT	1.389	172	GTGT	-0.297	TAAGG	0.794	ATTTAC	1.717	172	ATCG	-0.257	TCCTT	0.753	ACAGGA	1.444
173	ATGA	-0.248	ATATT	0.572	ACCGGC	1.385	173	TACG	-0.261	AGACA	0.416	ACCATT	1.106	173	GTCC	-0.227	TCCTT	0.667	CACCAT	1.386	173	CGAT	-0.307	TATTC	0.792	GGCAAT	1.705	173	ACGC	-0.268	AACTA	0.746	ATACTA	1.443
174	AGAG	-0.251	TAGGC	0.568	TACATT	1.382	174	AGCG	-0.286	GAGCA	0.413	CGCATG	1.104	174	AAGT	-0.256	TAACT	0.667	AAGGGG	1.385	174	CCTT	-0.311	TCAAT	0.789	AGCGGC	1.701	174	CAAC	-0.299	ACCAT	0.744	AGGAGA	1.442
175	CGTT	-0.251	CGGTC	0.56	ATCACG	1.38	175	AATT	-0.294	GGGGG	0.411	ATCAGC	1.102	175	CTCA	-0.258	ACAGT	0.665	ATTTTC	1.383	175	CTAC	-0.328	CATGA	0.789	GATGAT	1.701	175	GTAA	-0.303	ATTCT	0.738	AGATAA	1.441
176	GTGT	-0.272	CGTCG	0.56	CATTTC	1.371	176	CCCT	-0.301	CAGAC	0.41	GAGCAC	1.102	176	TTCG	-0.264	CCGCA	0.663	TAATTT	1.38	176	GCTC	-0.351	AGAGA	0.787	AGAACA	1.699	176	GGCG	-0.305	CTTTA	0.738	GCAGGC	1.44
177	CTAC	-0.287	AGGTC	0.556	GGCACT	1.369	177	GAGG	-0.302	TCGTC	0.405	TGCACA	1.097	177	GTCT	-0.267	CTTTC	0.662	AATAGA	1.379	177	CTAG	-0.351	GCAAT	0.785	ATTATG	1.699	177	GCTC	-0.305	TTTAC	0.731	GAATAT	1.437
178	ACCA	-0.288	TACAA	0.556	TCACAA	1.367	178	CAAA	-0.302	TCTAT	0.401	CTCATA	1.095	178	GATC	-0.267	TGCAG	0.661	ATATTC	1.375	178	TAGC	-0.359	CAGAT	0.78	ATTAGA	1.699	178	CGGA	-0.306	AGGAA	0.731	TTATTA	1.434
179	GAGT	-0.294	AGGGC	0.554	CAGTCG	1.365	179	TGCC	-0.312	TTTGG	0.401	TCATAG	1.082	179	CACC	-0.268	TGGCA	0.657	CAATTA	1.375	179	TGAC	-0.367	ATATC	0.776	TCGGCC	1.697	179	CACC	-0.307	CACTG	0.722	GGCCAC	1.433
180	AGTG	-0.297	GCTCA	0.552	AGCATC	1.361	180	TAAC	-0.323	GTTGG	0.399	AACCAC	1.079	180	CAGC	-0.302	GATGG	0.652	CTATAT	1.372	180	GACT	-0.369	AATTC	0.772	GAATGA	1.684	180	TTGA	-0.332	TTGCA	0.721	AGAGGA	1.429
181	TGCG	-0.314	CGGGC	0.55	CATATA	1.353	181	CCGT	-0.326	CTTGG	0.398	GCACAA	1.07	181	AAAA	-0.316	TTACT	0.652	AATCAT	1.368	181	CACG	-0.391	GGAAT	0.766	AGAATT	1.676	181	GTTG	-0.353	TTCCA	0.718	TTTCAT	1.427
182	GGAA	-0.319	GTCAC	0.545	TGCGGC	1.345	182	ACGT	-0.339	CTTCT	0.397	AACTCA	1.07	182	GGTA	-0.322	GGCCG	0.651	TTACAA	1.368	182	ATCG	-0.399	ACAAA	0.762	AGGGGG	1.673	182	GTCT	-0.368	CATGT	0.716	ATATTC	1.423
183	CTCC	-0.325	GGTGG	0.543	CATCGC	1.341	183	CCCC	-0.34	GGTCT	0.395	GCCACA	1.065	183	TGAC	-0.322	TATGA	0.651	TTATCA	1.364	183	GAGT	-0.412	CGGGG	0.761	CTATAT	1.669	183	GTGC	-0.37	GAATT	0.716	AATTCA	1.42
184	GTGA	-0.332	CCATT	0.542	GCATCT	1.338	184	TGGA	-0.347	GCTTC	0.395	TTCACT	1.064	184	GTTG	-0.334	GGATG	0.646	TCATAC	1.356	184	GTGC	-0.424	GAACA	0.757	AAGATT	1.663	184	CGCC	-0.371	GATTT	0.715	GCAGCA	1.417
185	CCCC	-0.343	TCCAT	0.542	ACATGA	1.337	185	TAAG	-0.354	TCGTT	0.392	GGCACA	1.059	185	ATCC	-0.352	TGATT	0.645	AGGGGC	1.349	185	TCCA	-0.451	TCTAT	0.751	AGATAT	1.657	185	GGTA	-0.382	TGATG	0.712	GGGGCA	1.415
186	GCCT	-0.353	GACAG	0.541	TGTCGG	1.335	186	ACGG	-0.359	AGGCT	0.391	ACCACT	1.049	186	CCGG	-0.354	ACTTA	0.645	CAGGCA	1.346	186	GCCG	-0.467	ATACG	0.742	ATTTCA	1.65	186	ATCC	-0.382	GCAAT	0.706	ATAAAC	1.414
187	GCGA	-0.353	CTACA	0.54	TCAGGC	1.334	187	TTAA	-0.361	ATGCA	0.39	GCATCA	1.043	187	GACT	-0.364	CACCA	0.642	AGAACA	1.339	187	CTGC	-0.503	TTACT	0.737	AAGAAA	1.65	187	GACT	-0.385	TATGG	0.694	TAACAC	1.411
188	TAAG	-0.361	GTGCA	0.537	AAATCA	1.33	188	TACC	-0.37	GTGGT	0.39	ATCAAG	1.042	188	CCGT	-0.388	TTCCA	0.642	TCATTC	1.322	188	AGCT	-0.519	GATAG	0.736	TAAGAA	1.646	188	CAGC	-0.386	AGGAG	0.689	AACATG	1.41
189	CTAG	-0.362	ATTTC	0.536	ATCAGA	1.329	189	CGCC	-0.371	CAATA	0.388	CCATTC	1.04	189	CGGA	-0.391	CATGA	0.635	CAAATA	1.321	189	AGAC	-0.529	TTGAT	0.73	ATGGGG	1.644	189	AGTG	-0.386	CAGCA	0.687	ATGAAA	1.408
190	CGAT	-0.369	AAGGC	0.53	TGGCAT	1.327	190	ACTG	-0.372	CAATT	0.388	CATAGG	1.037	190	CGAT	-0.391	CAGGG	0.63	AGGGGA	1.319	190	CGTT	-0.539	ATTGT	0.727	ACACTA	1.639	190	CTCA	-0.396	CGCAC	0.685	CCATAT	1.406
191	TGTA	-0.37	GACAC	0.52	GGCAAT	1.322	191	CGTA	-0.373	TTATT	0.388	ACACGC	1.034	191	GTAA	-0.391	AGGAT	0.63	CATTAA	1.316	191	CAAG	-0.543	AGAAG	0.727	AGATGA	1.638	191	GAAA	-0.398	GCATA	0.685	CAGTCA	1.398
192	AAGT	-0.371	ATAGG	0.504	TACATC	1.321	192	AGGA	-0.374	TGTCT	0.387	ACATGC	1.017	192	GTGC	-0.405	GATGA	0.626	CACTTT	1.316	192	TGAG	-0.548	TTTCT	0.714	GATTTA	1.632	192	TCGT	-0.406	TGACA	0.683	ATTGCA	1.396
193	TTAA	-0.386	GCCAG	0.503	TCGGCG	1.306	193	GGAG	-0.375	TTCCA	0.387	CTACAC	1.016	193	TCCC	-0.416	ATGGG	0.624	ACTGCA	1.312	193	AAAC	-0.553	CTAAT	0.709	TAAGAT	1.628	193	CGAT	-0.41	TCTAT	0.68	GGAGGG	1.394
194	CTTG	-0.4	TCTCA	0.501	CGGCGC	1.293	194	TTGA	-0.385	GGTTC	0.386	CTTCAC	1.016	194	TCGT	-0.418	TTAAC	0.621	ATGATT	1.309	194	TGCG	-0.566	GCAGG	0.708	TGAATT	1.626	194	TCCC	-0.425	TATGT	0.679	ATAAGA	1.394
195	GAAT	-0.418	ATATC	0.493	CGGCGG	1.292	195	TGAG	-0.389	TCCAC	0.386	TACATC	1.009	195	AGAG	-0.429	ATACG	0.62	ATCACT	1.307	195	GTAG	-0.595	GGGAA	0.707	TTCATA	1.618	195	AGAG	-0.429	TTTCC	0.678	ACAGAT	1.393
196	TAGA	-0.424	TACGG	0.49	GGCAGA	1.29	196	GCCG	-0.412	CCACT	0.386	CTACAT	1.009	196	AGAC	-0.442	TGAAT	0.619	CTTCAT	1.302	196	GTCC	-0.605	GAGGC	0.699	CATTTA	1.616	196	CTAG	-0.442	ATACT	0.676	ATAACT	1.393
197	GTAG	-0.426	AGGCT	0.484	ACATGG	1.285	197	GGGA	-0.414	GCAGC	0.385	CATTCC	1.007	197	TAGC	-0.447	GATTT	0.617	CACGCA	1.298	197	ACGC	-0.628	CATAC	0.698	ATAAAG	1.612	197	CCGG	-0.453	ATGTA	0.675	ATTATG	1.39
198	CCTC	-0.429	TGGGG	0.484	TCATTT	1.282	198	GGAC	-0.417	CGGCA	0.382	TTATCA	0.996	198	TTGA	-0.45	TTCTA	0.614	CTTACA	1.296	198	TCCG	-0.633	AGGAG	0.697	ACATAC	1.598	198	TAGC	-0.464	CGGGG	0.671	ATCACT	1.388
199	GAAG	-0.451	GTCTC	0.48	TGCATC	1.281	199	TCCC	-0.426	GCAAT	0.382	CCAATC	0.987	199	ATCG	-0.453	CAGCA	0.609	AACACT	1.293	199	CTGA	-0.639	AATTG	0.696	CAAATA	1.575	199	GTGT	-0.471	CTGCA	0.666	TTTATT	1.387
200	ATCC	-0.452	AGAGG	0.479	ATTCAG	1.28	200	AGAG	-0.432	GGGTT	0.382	CAGTCA	0.984	200	CTAG	-0.456	GGGAA	0.604	TCATTT	1.29	200	CCGG	-0.648	TCACA	0.695	AATTCA	1.569	200	CCAG	-0.494	TATTG	0.664	CAGTCG	1.384
201	CCTT	-0.463	CGTCA	0.479	GCGGCG	1.279	201	AAGT	-0.439	TTAGT	0.382	GCATTC	0.984	201	GTGT	-0.463	TCTAT	0.595	ATTTTT	1.287	201	GAAC	-0.66	TTCTA	0.694	CGGCAA	1.568	201	AAAA	-0.508	ACTTA	0.662	ATTTAC	1.384
202	TAAC	-0.473	GGCCC	0.476	GGCCGC	1.279	202	AGAT	-0.445	TCAAA	0.38	ATTACA	0.979	202	GAAA	-0.468	GGCAA	0.594	CCATAT	1.281	202	CTTG	-0.667	GTATA	0.687	TTTAAC	1.567	202	CCGT	-0.517	GAGGG	0.661	TGAATA	1.38
203	GACG	-0.474	GTACA	0.476	CGGCGA	1.276	203	AAGC	-0.468	TTAGG	0.379	TATTCA	0.974	203	CCTC	-0.472	AAGAT	0.592	ACACTG	1.28	203	CTCA	-0.681	AAGGG	0.686	TCATTA	1.565	203	AGAC	-0.537	GGGCA	0.66	CATATG	1.379
204	ACGT	-0.477	AAACA	0.474	ATTACA	1.271	204	CCTA	-0.471	AACAA	0.378	CATGAC	0.97	204	AGTG	-0.476	AGGAG	0.59	TCGGCA	1.277	204	CGTC	-0.696	ATTCT	0.685	AACATG	1.561	204	CGGG	-0.57	GCATG	0.658	TATGAA	1.379
205	ACCG	-0.481	CTGGC	0.472	GCCGCA	1.266	205	CTAA	-0.477	TCTGG	0.377	GGCATC	0.963	205	CCCT	-0.525	TTCAA	0.582	TATTTC	1.277	205	CAAA	-0.697	GAGAA	0.684	TGATTA	1.559	205	CCCT	-0.577	TTTCT	0.657	CACGCA	1.378
206	ACTC	-0.495	GGGTC	0.472	GCCGGC	1.242	206	CGAC	-0.48	ACTAC	0.377	GCACAG	0.959	206	CCAG	-0.529	ATTAG	0.579	TTTATA	1.277	206	GCCT	-0.72	ACACT	0.683	ACAGAT	1.554	206	CAAG	-0.585	CTTTC	0.655	ATGGGG	1.374
207	GAGA	-0.502	TATAT	0.472	CAGCAA	1.237	207	CGAT	-0.488	TTGGC	0.376	TTTCAC	0.958	207	CTGA	-0.531	ATCAA	0.576	GCGGGG	1.276	207	CAGC	-0.738	AATGT	0.669	TGATAT	1.553	207	CTGA	-0.586	TACGG	0.65	TCATAA	1.373
208	AGCC	-0.516	AGGGG	0.47	ATCAGT	1.223	208	TAGA	-0.488	CAGCT	0.375	GTAGGA	0.957	208	ACCG	-0.54	GCCGC	0.567	ACTAAT	1.274	208	CCGT	-0.772	TTTAG	0.668	GGGGGG	1.548	208	CCTC	-0.595	ATGGG	0.647	ACACTT	1.373
209	TCGA	-0.544	TGCGG	0.469	TAACAT	1.215	209	GACT	-0.496	TATTT	0.373	CAATTC	0.956	209	CGTT	-0.553	GCAAT	0.565	ATAGAT	1.271	209	CGCG	-0.791	GGGGT	0.663	TACGGC	1.532	209	GAGT	-0.627	TTACT	0.646	GAGGGG	1.37
210	AATG	-0.563	GGGAG	0.464	CCACAT	1.213	210	ATAA	-0.502	CAAGC	0.373	CAGCAA	0.95	210	AGCT	-0.56	TTCTT	0.562	AATATG	1.27	210	CCGC	-0.799	CATCA	0.658	ATTGAT	1.532	210	CGTT	-0.634	CAACA	0.642	TCATTT	1.369
211	GCCC	-0.575	GCAAG	0.463	GCGCAT	1.213	211	CCTG	-0.511	TTTGT	0.371	AGACAC	0.949	211	CGTC	-0.578	TCTTT	0.559	CACTAC	1.269	211	GTAC	-0.82	ATGAC	0.656	AACTAA	1.531	211	AAAG	-0.643	TAGAT	0.637	ATCATC	1.363
212	TGCC	-0.593	AGGCC	0.462	GGGGCA	1.211	212	AAGG	-0.517	GGTGT	0.369	ACACTT	0.947	212	GCCT	-0.595	AATGA	0.556	TTTATT	1.267	212	CTCC	-0.822	TTAAG	0.654	TATCAT	1.53	212	GAAC	-0.647	GCCAT	0.634	TTTAAT	1.36
213	TGAC	-0.6	GTCCG	0.455	TCGGCT	1.206	213	GCGA	-0.524	GCTCT	0.366	GGAACA	0.946	213	GAGT	-0.598	TAATG	0.548	ATATAG	1.261	213	CAAC	-0.855	GCATA	0.653	GCAATA	1.529	213	CGTC	-0.652	CCCCC	0.63	ATGCAG	1.355
214	GTAA	-0.615	TCGGT	0.454	GCATTC	1.203	214	CGAG	-0.525	GTTCT	0.365	CATTCT	0.944	214	CAAG	-0.619	TGCAT	0.546	TATCAC	1.257	214	ACCA	-0.864	GGACA	0.653	CTATAA	1.523	214	AGCT	-0.661	ATTGT	0.619	AAATAA	1.348
215	AGAA	-0.617	CAATT	0.45	CATATT	1.202	215	GATG	-0.558	CGTCA	0.363	TCATCT	0.936	215	CAAA	-0.627	TTGCA	0.546	AACTAT	1.257	215	CCCC	-0.868	TGAGG	0.646	AGAGAA	1.523	215	GCCT	-0.706	CACCA	0.618	GGCAGG	1.346
216	AGAC	-0.639	TTCGG	0.449	ATCAGC	1.201	216	AACT	-0.564	TGGTC	0.359	TCATTG	0.935	216	GAAC	-0.638	GGCGG	0.539	CAATAC	1.256	216	ACGA	-0.887	GGTGG	0.642	ATATTG	1.522	216	GTAC	-0.729	AAGGA	0.615	ACTAAT	1.346
217	CGAC	-0.642	ATTAT	0.448	GACGGC	1.199	217	GTGA	-0.575	GTTTT	0.359	CCTTCA	0.931	217	AAAC	-0.64	GGAAG	0.534	TATTAC	1.256	217	ACGT	-0.888	TAAAG	0.642	TTACAA	1.522	217	CTTG	-0.738	CATGG	0.607	TCATTC	1.345
218	GACT	-0.645	CAGTG	0.429	GATCAT	1.197	218	ACCT	-0.575	GCAGG	0.358	TCAGAC	0.929	218	TGCC	-0.661	GAATT	0.532	GGAGGA	1.254	218	CCAG	-0.889	GGAAA	0.642	ATATGG	1.518	218	TGCC	-0.753	AGATG	0.607	GGGGGG	1.343
219	TTGA	-0.653	GGGGT	0.429	GCATAC	1.197	219	TGAC	-0.593	TATCT	0.358	TCAAAC	0.922	219	CGCG	-0.674	ATGGA	0.53	TATAAA	1.25	219	GACG	-0.913	AGTCG	0.641	TAAATG	1.513	219	CCTA	-0.758	TTCTA	0.605	CATGAA	1.339
220	CGTG	-0.657	CAGTT	0.42	GTGGCA	1.197	220	CCGG	-0.595	TCGCA	0.357	TCAATA	0.921	220	CTTG	-0.685	TTCCG	0.529	ATTAAA	1.249	220	GCGC	-0.931	TGTAT	0.641	TACACA	1.512	220	TGCG	-0.762	GGATA	0.604	AGAACA	1.338
221	TCCC	-0.677	TAGCA	0.42	CAGCGG	1.196	221	GTAA	-0.595	AGTCA	0.356	CATTTA	0.919	221	ACTC	-0.691	GAGGC	0.521	CGGGGC	1.247	221	CCTA	-0.967	ATAGT	0.638	ATAAGG	1.512	221	ACCG	-0.8	ATTTG	0.604	CACTTT	1.336
222	TGAG	-0.689	TTTTT	0.42	CATTAT	1.195	222	AGCC	-0.607	ATGGC	0.355	AACATG	0.914	222	TGCG	-0.706	TGACA	0.521	TTAATT	1.246	222	AACG	-0.975	TTAGG	0.637	CACTAT	1.511	222	CAAA	-0.835	CGCAT	0.601	GGCAAT	1.335
223	CGAG	-0.737	GCTGC	0.416	ATTCAA	1.19	223	AGAC	-0.615	GTCAC	0.354	CATTAA	0.913	223	CCTA	-0.73	TTATG	0.509	ATAAGA	1.242	223	ATCC	-0.978	TAGGG	0.633	AGAAAA	1.509	223	GTAG	-0.849	GATCA	0.599	TATGAT	1.331
224	GAAC	-0.745	ATTTT	0.413	AACAAT	1.189	224	CCAA	-0.617	TTTAT	0.353	AACAAC	0.911	224	GTAC	-0.755	ACATC	0.504	CATTTC	1.241	224	CGCC	-1.012	CATTC	0.632	TAACAC	1.507	224	ACTC	-0.867	TTAAA	0.599	GATGAA	1.33
225	AACT	-0.769	GGCTA	0.413	ACACGC	1.189	225	GATA	-0.65	AGTTC	0.353	CATTAT	0.904	225	GCCC	-0.756	ATGAC	0.503	AATTTT	1.238	225	GCGA	-1.044	CAGGC	0.63	ATGAAG	1.503	225	TGAG	-0.875	GAGGC	0.598	TGATAA	1.327
226	TGAA	-0.778	CGCCG	0.409	CTTCAT	1.188	226	CTGA	-0.655	CAGGG	0.351	CACTAT	0.904	226	AAAG	-0.773	ACTTC	0.501	ACAGGA	1.236	226	CTCG	-1.052	TGTAA	0.63	TAATAC	1.501	226	CGCG	-0.897	GGAAG	0.595	TATAAA	1.32
227	GAGC	-0.787	CAGCC	0.408	CATAAT	1.184	227	GCCC	-0.662	TAGGT	0.35	AGCAAC	0.903	227	GTAG	-0.779	GCCAT	0.499	TCAATA	1.233	227	CGTG	-1.064	TCTTT	0.618	AATCAT	1.5	227	ACGT	-0.92	CTTCA	0.592	GGCATA	1.315
228	CCCG	-0.8	GGCTT	0.408	GGCGGG	1.183	228	ATGA	-0.666	TGGTG	0.35	TCACGC	0.897	228	GCGC	-0.849	GCATC	0.497	AGGAGG	1.233	228	CCTC	-1.07	GGGAT	0.613	CAGGCA	1.497	228	AAAC	-0.925	GAATG	0.592	TTAATT	1.315
229	AAGC	-0.806	ATAAT	0.406	TCAGTC	1.177	229	CCCA	-0.706	GGGGT	0.349	TCTCAT	0.894	229	CCTG	-0.885	TATGG	0.496	CCCCCG	1.229	229	AAGC	-1.083	TACAC	0.61	TATAAG	1.496	229	CCTG	-0.938	ATCAA	0.589	AGAATA	1.314
230	TACC	-0.815	GCTGG	0.405	GGCAAG	1.176	230	AATA	-0.707	TTCGT	0.349	TCCATC	0.893	230	TGAG	-0.889	TATTG	0.492	TACATG	1.225	230	TGCC	-1.097	TAAAC	0.61	TAATAG	1.495	230	GACG	-0.976	TTAAC	0.587	CATTAC	1.309
231	CTGA	-0.829	TTTTC	0.398	AGGCAA	1.171	231	CGGA	-0.741	TTGTC	0.346	CTTTCA	0.891	231	AGCC	-0.916	GGGAT	0.491	TTATAA	1.224	231	ACTC	-1.111	CGGCT	0.606	ATGGCA	1.49	231	TACC	-0.976	TAACT	0.584	AATAGA	1.309
232	AAAT	-0.831	CCGTC	0.397	ACATGC	1.154	232	GACG	-0.779	GGCGT	0.344	AGCATT	0.886	232	GACG	-0.922	ACGCA	0.484	TACAGA	1.22	232	TCGA	-1.129	TACGG	0.603	ATATGT	1.488	232	ACGA	-0.994	GGTGG	0.582	TTATTT	1.308
233	CCCT	-0.835	GGGCC	0.396	GCAGTC	1.154	233	GAAT	-0.801	ATTTT	0.342	CTCACT	0.884	233	TACC	-0.934	GCATA	0.482	TTATTA	1.217	233	CCCT	-1.136	GAAGG	0.595	TATTAC	1.487	233	GCGC	-1.02	TCTTT	0.582	ACGGGG	1.304
234	CTAA	-0.845	GGGCT	0.396	TTACAT	1.152	234	CCCG	-0.84	CCATA	0.342	AGGCAC	0.883	234	CTCG	-0.985	CTAAT	0.474	AGATAA	1.216	234	CCAC	-1.143	AAAGG	0.592	CTATTA	1.486	234	GCCC	-1.041	GACAT	0.577	ACAGGC	1.302
235	CAAA	-0.853	GAGCA	0.393	TCAATA	1.147	235	AATG	-0.862	TGTCG	0.34	TCTTCA	0.883	235	ACGT	-0.991	TCCGC	0.472	TATTAA	1.215	235	TCCC	-1.235	ATCAC	0.589	ATCAAT	1.485	235	AGCC	-1.043	AGTCA	0.576	TATTAT	1.298
236	CCTG	-0.921	CAGCT	0.39	AATCAG	1.145	236	GACC	-0.872	GTTGT	0.34	TCATGA	0.882	236	ACGA	-1.019	GTGGG	0.471	ATGCAC	1.212	236	CCTG	-1.257	GAAAA	0.589	AAATAG	1.485	236	CGTG	-1.144	TCGCA	0.575	ATATTG	1.297
237	GCGT	-0.931	TGGCG	0.381	CAACAA	1.144	237	GAAC	-0.881	GCACG	0.339	AACACG	0.882	237	CCCG	-1.039	TTATC	0.465	TTTTTC	1.21	237	ACCG	-1.295	TTCTT	0.587	ATCACA	1.478	237	AACG	-1.149	GGATT	0.575	GAATAA	1.296
238	ACGA	-0.939	TTATT	0.371	GTCGGA	1.142	238	GGAA	-0.891	GGTTG	0.339	CAAATC	0.882	238	CGTG	-1.107	CGCAT	0.462	GACACA	1.208	238	TACC	-1.303	ATCAA	0.577	ACAACA	1.478	238	AAGC	-1.189	AATGG	0.574	ACATGG	1.295
239	CGTA	-0.993	GAGTC	0.368	CAATAC	1.14	239	AACC	-0.913	CTCAA	0.339	TCAATT	0.881	239	AAGC	-1.163	ATCAG	0.457	ATTGCA	1.206	239	AGCC	-1.335	GGAAG	0.574	TGAAAT	1.477	239	CTCG	-1.208	GCCAC	0.572	TACACT	1.295
240	CCTA	-0.998	CCATA	0.364	GTCACA	1.14	240	GAGA	-0.917	ATTAC	0.338	TCATGC	0.871	240	GCGA	-1.175	AACAG	0.453	TAATAC	1.205	240	CGAA	-1.368	GAGAT	0.568	AGAAGA	1.472	240	GCGA	-1.275	ACATC	0.571	TTTATA	1.292
241	AAGA	-1.022	GAGGG	0.364	AGCAGC	1.138	241	AAAC	-0.917	GGCGC	0.337	TCATCC	0.866	241	GACC	-1.203	CCTTT	0.45	TTCATC	1.196	241	CACC	-1.38	TTCAC	0.564	TAATCA	1.469	241	GACC	-1.298	ATCAG	0.563	TAAACA	1.287
242	TAAA	-1.072	CTCGG	0.36	ACAATC	1.132	242	GAAG	-0.95	GGTAT	0.337	TCATGT	0.865	242	ACCT	-1.205	AGACA	0.448	TTCACT	1.192	242	CGTA	-1.544	CAGGA	0.564	TTTTTT	1.465	242	ACCT	-1.308	GGGAA	0.562	ACATAG	1.285
243	AGCG	-1.125	AGACA	0.357	CATACG	1.132	243	ACCG	-0.974	TGTTT	0.337	ATACAA	0.862	243	AACG	-1.232	GGATA	0.446	TTCCAT	1.188	243	ACCT	-1.556	GGCTT	0.561	ACAGAA	1.464	243	CCCG	-1.325	TCATG	0.561	ATATGT	1.284
244	AACG	-1.13	CGCAG	0.356	TCATCG	1.132	244	ACGA	-1.029	CTTTT	0.334	TTACAT	0.859	244	TCGA	-1.245	TTAAA	0.446	AATGAT	1.188	244	GCCC	-1.639	AACAC	0.552	ATGTAA	1.464	244	TCGA	-1.339	GGAAT	0.557	TAATTT	1.265
245	GACC	-1.19	TTTAT	0.356	GGCCGG	1.128	245	ACCC	-1.038	TGCAC	0.332	CCAGCA	0.857	245	CGAC	-1.28	TAGAT	0.444	GGCAGG	1.187	245	CGAC	-1.658	TGCAT	0.551	ATATTC	1.461	245	CGAC	-1.401	TTCTT	0.551	TTATCA	1.262
246	CCCA	-1.262	ATGGG	0.355	ACGGCG	1.127	246	AAAT	-1.087	TTGCT	0.332	CATTAG	0.856	246	CCCA	-1.309	TCGCA	0.441	TACAAC	1.187	246	GACC	-1.749	ATGTT	0.549	GAGGGG	1.454	246	CCCA	-1.465	ACACG	0.55	TAATAC	1.261
247	CCGA	-1.294	TTGCA	0.355	GAACAC	1.124	247	TGAA	-1.103	GGATC	0.331	TCAGGC	0.855	247	AACC	-1.319	AGGAA	0.441	TTTAAT	1.187	247	CCCG	-1.862	TAATC	0.546	TACATG	1.452	247	AACC	-1.562	CCTTT	0.537	GGACAG	1.258
248	ACCT	-1.321	ATTTA	0.352	AGCAGG	1.122	248	AGAA	-1.155	TTCGG	0.329	CATAGC	0.85	248	CGAA	-1.445	GGATT	0.438	TTCAAT	1.184	248	GCGT	-1.901	AGTAA	0.545	AATTAC	1.449	248	CCAA	-1.59	GTGCA	0.531	AGAGGC	1.257
249	AAAG	-1.332	TATTT	0.347	AACATG	1.121	249	TAAA	-1.217	GTGTT	0.329	CAATAC	0.847	249	CCAA	-1.489	ACTGC	0.438	AAACAC	1.181	249	CGAG	-1.987	TAGGC	0.542	TAGAAT	1.442	249	CGAA	-1.595	ATAGT	0.529	TAAATA	1.254
250	CGAA	-1.336	ATCGC	0.346	CAGGCC	1.118	250	CCGA	-1.254	CGTCG	0.328	ACATGG	0.836	250	CGTA	-1.592	CCACA	0.433	AGAGGA	1.179	250	CCAA	-2.001	GGCTA	0.535	TGATGA	1.441	250	CGTA	-1.721	CTAAT	0.529	TATTTT	1.253
251	CCAA	-1.479	CGACA	0.346	GAACAT	1.117	251	AACG	-1.268	GGGCT	0.326	CATATT	0.834	251	ACCC	-1.712	TATGT	0.433	ATAATG	1.179	251	AACC	-2.058	GTGGC	0.531	TCATAA	1.44	251	ACCC	-1.757	GTGGC	0.526	ATTTTC	1.248
252	GAAA	-1.511	GGGGA	0.34	GGCCAG	1.111	252	AAAA	-1.337	GCGTT	0.326	CATGTC	0.833	252	CCGA	-1.731	CATGG	0.432	AGGCAC	1.178	252	CCGA	-2.15	TGACA	0.52	AGGGGC	1.438	252	CCGA	-2.09	GGCCG	0.525	GGAGGA	1.247
253	AAAA	-1.541	AGTGG	0.339	ACAGGA	1.109	253	CGAA	-1.384	TAGCA	0.323	TCAGGT	0.833	253	GCGT	-2.081	TTCAG	0.432	ATCGGC	1.177	253	AGCG	-2.206	AAAAA	0.52	TAACTA	1.436	253	GCGT	-2.359	CATAG	0.522	TGATGA	1.243
254	AAAC	-1.556	TCTTT	0.339	GGCCAT	1.104	254	AAGA	-1.407	GCTCG	0.323	AAGCAT	0.833	254	CGAG	-2.136	GTGGC	0.428	GATACA	1.176	254	CCCA	-2.264	TGGAT	0.519	TTCATT	1.43	254	CGAG	-2.414	ACGCA	0.516	CACTTA	1.242
255	ACCC	-1.678	TGTCG	0.336	CAAGGC	1.1	255	AAAG	-1.578	GCTTT	0.319	ACGCAC	0.83	255	AGCG	-2.453	CATAG	0.426	AAACAT	1.168	255	GAGC	-2.393	TAAGT	0.515	TTAAAA	1.43	255	AGCG	-2.66	TGTGA	0.514	AGGAGG	1.24
256	AACC	-1.789	GGTCC	0.333	TCAATC	1.092	256	GAAA	-1.969	GTCGC	0.317	CCACAA	0.83	256	GAGC	-2.542	CAAAT	0.425	AGGAGA	1.168	256	ACCC	-2.631	CAAAT	0.512	GATTAT	1.429	256	GAGC	-2.818	GAAGA	0.514	GATAAT	1.239
257			GCGGT	0.329	CAATTC	1.081	257			TAGTC	0.317	TCAGTC	0.825	257			GCATG	0.423	CACTTA	1.166	257			CATAG	0.511	GCACAA	1.425	257			CACGG	0.513	ATATGG	1.234
258			CACGT	0.326	CTACAT	1.079	258			GGTCG	0.315	CATTGC	0.825	258			TACTG	0.419	TAAATA	1.165	258			GTAAT	0.507	GATATG	1.418	258			AACAA	0.513	AGTCGC	1.228
259			TCCGC	0.316	GGCAAA	1.077	259			TGTCA	0.315	CCTCAT	0.821	259			TAATC	0.416	TATTTT	1.159	259			TTATC	0.506	AGAGGA	1.416	259			ATTGC	0.513	GAGAGG	1.228
260			TCCGG	0.315	GCACCG	1.075	260			GTCGT	0.315	GCAGCA	0.815	260			CACGC	0.415	ATAATC	1.158	260			TTGAA	0.5	CACAAT	1.415	260			GCACT	0.509	TAATCA	1.221
261			GTGGG	0.313	GGCATT	1.074	261			TTTCG	0.315	GCTCAT	0.815	261			TCTTC	0.415	TAATCA	1.157	261			AAGGC	0.499	CATGAA	1.413	261			TGAGG	0.508	ATTTTT	1.221
262			CAGAG	0.311	GATCAC	1.072	262			GGCAG	0.314	ACCATA	0.814	262			GCCAC	0.414	GCAATA	1.157	262			TAGGA	0.499	TTAATG	1.408	262			TTATC	0.507	AAGGCA	1.22
263			TCGTC	0.31	TTTCAC	1.072	263			TGGCG	0.313	ACAGAC	0.804	263			CTCAT	0.412	AATGAA	1.157	263			TGTGA	0.485	CATAAC	1.407	263			AAACA	0.506	CTACAT	1.219
264			AATTC	0.309	GTCGGT	1.071	264			GGCTA	0.312	TCAACC	0.804	264			AAGGG	0.412	AATTTC	1.155	264			TGCAG	0.48	GGCAAA	1.4	264			AAGAA	0.5	ATAGGA	1.219
265			GGCCT	0.309	ACAGAA	1.067	265			AGTCT	0.31	TCATCG	0.802	265			GGTCG	0.41	CTTTCA	1.154	265			CAGGG	0.479	GGGGCA	1.399	265			TCAGT	0.499	AAACAT	1.216
266			ATTCT	0.306	AGAGGC	1.066	266			CTATT	0.31	GTCATC	0.801	266			GCTGC	0.409	TATTAT	1.154	266			GTGAT	0.478	GAAAAT	1.398	266			ACAAC	0.497	TTCCAT	1.215
267			CGCTC	0.299	AACAGG	1.062	267			TCTTA	0.309	CACCAA	0.801	267			TAGGG	0.409	TTTTAA	1.151	267			CATGG	0.477	TGGGGG	1.397	267			TAATC	0.496	TGAATT	1.21
268			ATTAC	0.293	TAATCA	1.062	268			TGGTA	0.309	TAACAT	0.794	268			TTCTG	0.409	TTATTT	1.145	268			GGCGG	0.476	TAAAGA	1.397	268			CAGGG	0.481	ATATGC	1.206
269			TGGTC	0.293	TAGGCA	1.062	269			CTCGG	0.308	TCACTG	0.793	269			ATTGC	0.404	CAGATA	1.143	269			TTTGT	0.474	ATGAGA	1.396	269			ACTAC	0.473	ATTGAT	1.206
270			AGGAG	0.292	TTCATG	1.062	270			TTCTA	0.3	TAACAC	0.793	270			ATTTG	0.402	AGGGAG	1.137	270			CTTAA	0.474	AATAGG	1.385	270			CGGCT	0.47	GATACA	1.203
271			TTTCT	0.292	GAATCA	1.059	271			ATCCA	0.299	TTTTCA	0.791	271			TACTT	0.402	GGGAGA	1.137	271			GATCA	0.472	AAGGGG	1.383	271			GATAG	0.47	AAGATA	1.202
272			GCTCC	0.29	GCATGC	1.056	272			TGGGG	0.297	GTCTCG	0.791	272			TGAGG	0.401	CATATC	1.136	272			CATGT	0.471	TTTCAT	1.381	272			ATGTT	0.465	TTTCAC	1.201
273			GTCCA	0.29	TCATCT	1.053	273			GCAGT	0.296	GACCAT	0.787	273			CTTCT	0.4	GGCCAC	1.135	273			GCTAT	0.471	CATGAT	1.378	273			AATGT	0.465	GGGAGG	1.201
274			TGTCA	0.286	CGGGGC	1.046	274			TCGGG	0.29	TCTCAC	0.784	274			ACACG	0.398	AGAATA	1.134	274			TTGCA	0.468	ATGAGG	1.377	274			TTGAT	0.461	TATTTA	1.201
275			ATAAC	0.281	CATTCC	1.04	275			GTAGT	0.29	TTCATG	0.777	275			GACAG	0.396	GCAGGC	1.13	275			TACTT	0.468	AAGGCA	1.376	275			GGGAT	0.449	TGGGGG	1.199
276			CAAGG	0.281	CAGGCG	1.033	276			CAGTA	0.289	CAGCAT	0.774	276			ATGTG	0.396	AAATTA	1.13	276			TCACT	0.467	TACTAT	1.375	276			TGTAT	0.444	ACACTG	1.197
277			GACGG	0.281	GGCCCC	1.033	277			AGGTT	0.288	CATAAT	0.774	277			TCATG	0.395	GCAGCA	1.129	277			AGTGG	0.466	ATTAAG	1.375	277			AGACA	0.443	GCAATA	1.196
278			TTGGC	0.281	TTCAAT	1.029	278			TTGCA	0.287	TTACAC	0.774	278			GATCA	0.393	AGGACA	1.129	278			CACAA	0.461	ATTTTC	1.371	278			CATGC	0.44	TACTAT	1.196
279			TGGCC	0.28	CTGGCA	1.028	279			TGGGC	0.285	AACAAT	0.772	279			GAAGG	0.387	TATTCA	1.126	279			CACTT	0.457	ACATAG	1.37	279			GTCGC	0.439	GCACGC	1.194
280			CACTC	0.276	GGCAGT	1.019	280			GTGTC	0.285	TTTCAA	0.772	280			TGATG	0.387	TTTTAT	1.124	280			TGGCG	0.455	AGGAGA	1.368	280			GCTGC	0.437	GACACA	1.193
281			TGGCT	0.274	GCATGA	1.018	281			TGTGT	0.285	CTTCAG	0.772	281			CATGT	0.386	AGCGGC	1.123	281			CACAC	0.453	ATAGGA	1.367	281			CCGCA	0.432	TTACAC	1.192
282			AGCAA	0.269	GCGGGC	1.014	282			TCTGT	0.284	AATACA	0.771	282			TCAGT	0.38	ACATAG	1.122	282			GCTTT	0.452	CTTATA	1.363	282			AGAGA	0.432	TATTAC	1.187
283			CAGAC	0.269	CAATAT	1.012	283			TTCTG	0.284	CATTTT	0.77	283			AGATG	0.372	TCACTA	1.122	283			AGACA	0.45	AGGCAA	1.36	283			TTCAA	0.431	AGGCAT	1.185
284			TTATA	0.268	GCCATC	1.012	284			ATAGG	0.278	TACAAC	0.769	284			ATGTA	0.362	AGAGGG	1.121	284			TTCAA	0.449	TGATTT	1.36	284			CATTG	0.43	TCCTTT	1.184
285			TTCTT	0.266	ACAGAT	1.007	285			TGCGT	0.278	CATCTC	0.768	285			GCGGG	0.358	TACTAT	1.121	285			AGGCT	0.449	ATGAAC	1.359	285			TTCAG	0.427	TTTTAA	1.184
286			TGAGG	0.264	ATGCAC	1.007	286			TCGCT	0.277	ACATTG	0.767	286			GATAG	0.357	TATATG	1.119	286			GCATG	0.444	AGAAAT	1.356	286			TGGAT	0.425	CCGGCA	1.183
287			TATGG	0.262	ACACTG	1.006	287			GGGCA	0.275	GCACCA	0.766	287			AAAAT	0.356	AATGCA	1.117	287			TGAAG	0.444	AGTCGG	1.353	287			TATGC	0.425	AGATTA	1.183
288			GCGCG	0.259	CATAAA	1.006	288			GCGGC	0.274	TCTACA	0.76	288			CATGC	0.354	TATTTA	1.106	288			GACAT	0.441	GGGGCG	1.352	288			AGGAC	0.422	TTTTCA	1.182
289			CAGAA	0.257	CATCCA	1.005	289			CTGGT	0.274	GTCACA	0.756	289			TTCTC	0.353	ACAGCA	1.105	289			TTTGA	0.44	GAAGAA	1.351	289			GACAG	0.42	CTATAA	1.179
290			GCGCC	0.257	GCAGCC	1.005	290			TGTTG	0.274	GTCGGC	0.75	290			GACAT	0.352	GGACAG	1.105	290			GTGGG	0.436	TTTTCA	1.346	290			ACTGT	0.42	ACATGT	1.177
291			ATATG	0.253	ACAGTA	0.997	291			ACAAG	0.273	TCAGTT	0.75	291			CGCCA	0.351	TCAATT	1.102	291			TATGC	0.436	TTATCA	1.345	291			GTGAT	0.42	ATGAGG	1.174
292			ATCTT	0.251	TACAAT	0.99	292			TGCTT	0.272	ACATGA	0.748	292			GCACT	0.35	TTTAAC	1.102	292			CCATT	0.434	GGCACG	1.341	292			CATCT	0.419	GGAGAG	1.173
293			TGACA	0.25	GGGCAG	0.989	293			AGTTT	0.272	CATACT	0.747	293			CCGCT	0.35	TAATTA	1.101	293			TCCTT	0.434	TCATTT	1.341	293			GCAGT	0.418	TATTTC	1.17
294			AGGGT	0.249	CACCGG	0.982	294			ATATT	0.271	ATAACA	0.746	294			GCCCC	0.348	ACAGGG	1.1	294			GGCCG	0.43	CAATTT	1.335	294			ATTGA	0.414	TCACTA	1.169
295			TCGGA	0.248	TATCAC	0.982	295			TTTTG	0.271	CATAGT	0.746	295			TACGG	0.342	ATCATC	1.099	295			CCATA	0.43	TTACTA	1.334	295			CACGC	0.413	TAATTA	1.167
296			TAGGG	0.246	TCATGC	0.978	296			GTTGC	0.269	TTCAGC	0.745	296			GCTTT	0.34	CAACAC	1.099	296			GATGT	0.426	GGCATA	1.331	296			TAAGG	0.41	TTTTAT	1.166
297			TCTGT	0.246	TCCGGC	0.976	297			GACCA	0.267	TTCAGG	0.744	297			GGAAT	0.34	GAGAGG	1.099	297			AACTT	0.421	CTATTT	1.331	297			TGCAA	0.409	AGGGGA	1.164
298			CTTTC	0.243	GCAGGG	0.972	298			GTCAG	0.266	CCCTCA	0.744	298			GGCTG	0.339	TATATC	1.097	298			ACAGT	0.418	TTATAC	1.331	298			GCCGC	0.408	AACGGC	1.163
299			GGGTT	0.243	TGGCAG	0.971	299			TAATC	0.266	TTCAGT	0.742	299			ATTGT	0.338	CAATTT	1.092	299			TTCAG	0.418	CTTTAT	1.33	299			ACTTC	0.402	TATTCA	1.163
300			ACGGG	0.238	CACTCA	0.97	300			CACGA	0.266	ACATGT	0.741	300			TCCTC	0.336	ATAGCA	1.09	300			ATCAG	0.417	AGATTT	1.33	300			GATTC	0.4	TGAACA	1.163
301			GGGAT	0.235	CATTTA	0.969	301			ATTAT	0.265	ATACAG	0.736	301			TGCTG	0.33	TAATTC	1.09	301			ATTGC	0.414	CATATG	1.328	301			GAAAT	0.399	ATACGG	1.157
302			GGTCT	0.235	TCACCA	0.968	302			CGCTC	0.265	ATCTCA	0.733	302			CAGAA	0.329	CATGAA	1.088	302			CTACA	0.413	AAGAGG	1.325	302			TAGGC	0.398	TGATAT	1.155
303			TCTAT	0.235	AGATCA	0.966	303			GCGCA	0.264	ACACTG	0.731	303			ACTGT	0.323	CATTTT	1.087	303			AGTAT	0.413	TTATGA	1.325	303			TAAGA	0.395	TATCAC	1.154
304			ATACG	0.234	CGCGCA	0.965	304			GGGTC	0.263	TTCAGA	0.731	304			CTTCC	0.321	CACAGA	1.086	304			GGTCG	0.408	ATCGGC	1.324	304			TTAGA	0.393	ATAGCA	1.152
305			CGCGC	0.234	GCATGG	0.964	305			GTTCG	0.263	CTCTCA	0.729	305			CGGCT	0.319	CATTCC	1.078	305			TTACG	0.408	AGAGGC	1.319	305			TCTTC	0.392	GATATG	1.152
306			TATTC	0.234	GGGGGC	0.962	306			ATTGG	0.261	CTAACA	0.729	306			TGCAA	0.318	CTATTT	1.077	306			GGCTG	0.406	CTAATA	1.313	306			GAAGG	0.392	AAGAAT	1.151
307			TTAGG	0.234	TCAATT	0.956	307			TAGGA	0.261	GCGTCT	0.728	307			AAGAA	0.318	CTATAA	1.076	307			TGTGG	0.403	GATATT	1.311	307			GGTCG	0.391	TTCACT	1.15
308			ATTAG	0.231	CGATCA	0.954	308			CGGCG	0.259	ACGCAT	0.722	308			GTCGC	0.317	CATATG	1.074	308			TCATG	0.399	AGAATG	1.308	308			AGTGG	0.391	TAACAA	1.15
309			TCGGG	0.231	TCATGT	0.953	309			CTCGT	0.259	ATGGCA	0.719	309			AGTGG	0.315	GGATGG	1.073	309			TTGTT	0.399	AAACTA	1.308	309			TACTG	0.391	ACAATG	1.149
310			TCTTC	0.231	CATAGG	0.951	310			TATAT	0.256	CACTAA	0.718	310			AGAGA	0.315	ACAGGC	1.072	310			TTCCT	0.399	ACTACA	1.3	310			ATCTA	0.387	ATAATC	1.144
311			TGGGC	0.231	CCGCAT	0.95	311			TGTTC	0.256	CAGATC	0.716	311			AACTT	0.312	ATGGCA	1.072	311			GATTG	0.396	ACTTTA	1.299	311			TCCTC	0.386	ATGAAG	1.144
312			CGCAA	0.229	CGGCTC	0.947	312			GCCAT	0.255	GCATTT	0.715	312			TCTGT	0.309	TTATAC	1.072	312			TTAGT	0.389	ATAATC	1.292	312			CCGGC	0.385	CATTCC	1.142
313			TCTCT	0.229	ACATGT	0.946	313			GTCTG	0.253	TATCAG	0.713	313			GCAGC	0.307	TTTTCC	1.07	313			GGGTT	0.388	AGGATA	1.289	313			TAGCA	0.385	ATGAAC	1.141
314			GAGGT	0.227	GCATAA	0.943	314			CGGTT	0.253	GGCATT	0.711	314			TCAGG	0.307	TGAACA	1.069	314			GCACG	0.377	GGAGGG	1.288	314			TGCTG	0.385	GAACAT	1.14
315			ATAGT	0.226	TCTCAT	0.941	315			GGTGG	0.252	CATTGG	0.71	315			TGTAT	0.305	CACATC	1.066	315			TTGTA	0.374	CTTTTA	1.286	315			TTACG	0.383	GGGGAG	1.138
316			ATGGT	0.225	CAGGTC	0.94	316			ATGGT	0.252	TCATGG	0.706	316			ATAGT	0.303	ACGGCC	1.066	316			GGTGA	0.373	ACACAA	1.284	316			TCTGT	0.377	TTACAA	1.138
317			ATGTC	0.224	CGGCTG	0.939	317			TGCTC	0.252	TACACT	0.703	317			AATGG	0.302	ACCATA	1.066	317			GGAGT	0.37	GAAGAT	1.283	317			CAATG	0.376	ACTGCA	1.137
318			CTCAG	0.218	GGCGCG	0.939	318			TTCGC	0.251	CGTAGG	0.7	318			AAGGA	0.302	TCCATA	1.065	318			TGGGA	0.369	CATTCA	1.275	318			GGGGT	0.373	GGATGG	1.136
319			TTCTC	0.214	TTTTCA	0.938	319			TTTAG	0.251	CATCGG	0.699	319			TCTCT	0.299	TACAAA	1.064	319			GCCAT	0.365	ATAACG	1.275	319			TTAGG	0.371	CTATTA	1.136
320			GATGG	0.213	CAGGGC	0.934	320			CCTTC	0.251	ACATCT	0.699	320			TTAGG	0.298	AATCAC	1.063	320			TCCAT	0.361	AAGATG	1.274	320			TGTTC	0.371	GAATGA	1.136
321			GCTCG	0.212	CATAGC	0.934	321			CTTGT	0.249	CGCTCA	0.698	321			GATTC	0.298	TCCTTT	1.061	321			AACAG	0.358	AATGCA	1.271	321			CTCAT	0.369	AGATGA	1.134
322			GTTGG	0.212	CATCTG	0.932	322			GGCAA	0.248	CAGGCT	0.697	322			GGAGT	0.296	CACGGC	1.06	322			TGTTT	0.358	CATCAT	1.267	322			GGCTG	0.368	TCAATT	1.132
323			TATTA	0.211	GCAGGA	0.931	323			GACAT	0.247	GTTCAT	0.696	323			ACCGC	0.294	AACATG	1.06	323			GTTTA	0.357	ACGGGG	1.265	323			GTCAT	0.364	CTTTAT	1.132
324			TATAG	0.206	GCTGCA	0.93	324			GTTTG	0.246	CAAGGC	0.693	324			ATGCT	0.293	TCACTT	1.058	324			TGCAC	0.356	GAATTT	1.259	324			AGAAG	0.362	TTCATC	1.131
325			TGGGT	0.205	GTCGCA	0.93	325			CGTTC	0.245	CACTGC	0.693	325			TAAGG	0.292	ATTTCC	1.053	325			CTTTC	0.355	ACGATA	1.255	325			TTCTG	0.361	CATTTC	1.128
326			AATAT	0.198	GGCTGC	0.928	326			CTTGC	0.243	AGGCAT	0.692	326			CTGCT	0.291	CAGACA	1.051	326			TCAGG	0.351	TTTTTC	1.254	326			TAGAA	0.357	GCACTA	1.127
327			GGAGT	0.198	ACAGGG	0.927	327			CAGAT	0.242	TAGGCA	0.692	327			TAGGC	0.288	CATGAT	1.048	327			ACGAT	0.35	ACTTAT	1.252	327			GTATA	0.356	CATATC	1.126
328			GGATC	0.195	TTATCA	0.923	328			CTTAT	0.241	TGATCA	0.686	328			GCTAT	0.285	TACGGC	1.047	328			ATAGC	0.349	GGAATA	1.252	328			TCAGG	0.351	ACAGAA	1.123
329			CGTCT	0.194	ACATTG	0.918	329			GGTCA	0.24	CTTCAA	0.682	329			CAGTA	0.284	TAGGGG	1.046	329			TTTTG	0.347	AAGGAT	1.251	329			TAGGA	0.351	ATGTGA	1.121
330			GCTCT	0.193	ACGGCT	0.917	330			TTACT	0.239	AACAGG	0.68	330			CTTAC	0.282	TTCCTT	1.046	330			ATGCT	0.339	GAAATT	1.25	330			ATGCT	0.348	GAGGCA	1.12
331			GTCGT	0.193	CATTAA	0.912	331			GCGCT	0.238	ACATCC	0.68	331			GCAGT	0.281	GGTCGG	1.044	331			TGCGG	0.337	TATATC	1.247	331			GCATT	0.346	CTATTT	1.119
332			TCGCT	0.193	TCATAG	0.912	332			GTGGG	0.237	TTTTTT	0.678	332			AGGCC	0.281	ACTTCA	1.044	332			TAGGT	0.335	AAAATG	1.245	332			CTTCT	0.344	TAAATT	1.119
333			GGGTG	0.192	ATGCAT	0.911	333			GTATC	0.237	GCAACC	0.678	333			TATGC	0.281	TTATTC	1.044	333			TCTTA	0.335	CAGATA	1.244	333			TACTT	0.344	GCCACA	1.114
334			GGTAC	0.192	AGTGGC	0.91	334			TAGGG	0.236	TTCCAT	0.676	334			CATTG	0.277	ATTTCT	1.043	334			CAGAA	0.329	ATTTGA	1.244	334			GCAGC	0.342	GTGGGG	1.109
335			TCTGG	0.188	ACACTA	0.909	335			GGTTA	0.235	ACAGTC	0.675	335			TAGCA	0.277	ATTACT	1.042	335			GATTC	0.326	GATAGA	1.244	335			ATCGC	0.338	TTATTC	1.109
336			GCTTC	0.187	CGGACA	0.909	336			GCGGT	0.232	TGGCAT	0.675	336			GTTCA	0.264	GAATAT	1.042	336			TCAGT	0.325	CACTAA	1.243	336			GATGT	0.338	GATTAA	1.109
337			AAGCA	0.186	TCACGG	0.909	337			TCTAC	0.232	CATATG	0.673	337			CAGTT	0.264	TAAATT	1.042	337			ATGGT	0.32	GACATA	1.242	337			CAAAT	0.336	AGATAT	1.107
338			GGTTC	0.184	AGAACA	0.906	338			CGTTT	0.232	CATTGT	0.672	338			TTTAG	0.262	TCACAA	1.037	338			TGGCT	0.319	ACAATG	1.241	338			TGTAA	0.336	GCAGTC	1.106
339			CTGTC	0.182	ACCATC	0.905	339			GGCTG	0.231	GCATCT	0.671	339			GAAGA	0.26	CTATTA	1.037	339			CTATG	0.319	TATTTC	1.238	339			ACAAA	0.331	TATGCA	1.106
340			CTTTT	0.182	GCAATC	0.905	340			TATGG	0.231	CATACG	0.669	340			GTGCA	0.259	AAATTT	1.036	340			GTCAT	0.316	TCAATT	1.236	340			TAGGG	0.329	CTTATA	1.105
341			TTTTA	0.181	CGCACG	0.904	341			GGTAC	0.231	CATTCG	0.666	341			TGGGA	0.259	CACAAA	1.028	341			AGGCG	0.315	TTAACT	1.235	341			TGTGG	0.327	CTTCAT	1.104
342			ATCTG	0.18	CGCATG	0.904	342			TCTGC	0.231	CATCTT	0.666	342			CTGAT	0.258	CTTATA	1.025	342			GCTTA	0.306	AGGGCA	1.233	342			CTTCC	0.326	TATATC	1.104
343			ATAGC	0.179	GATCGG	0.904	343			TCGCG	0.231	GCATGC	0.664	343			TAAGA	0.258	AAAATA	1.024	343			CAATG	0.304	TGAACA	1.22	343			CAGTT	0.323	AGGGAG	1.104
344			TCGCC	0.178	CTTTCA	0.902	344			TCTCC	0.231	AGCACT	0.663	344			TTGAT	0.257	ATGCAG	1.023	344			ATCTA	0.304	TTAGAA	1.219	344			CAGTA	0.322	ATTAGA	1.104
345			GCGCT	0.173	CATGTC	0.9	345			TTTTA	0.229	TCGGCT	0.662	345			TGTTC	0.256	AATTAC	1.022	345			TGTTA	0.303	TCACAT	1.215	345			GGCGG	0.32	GCTGCA	1.101
346			AGTCT	0.172	CCATTC	0.899	346			TACTT	0.229	CATCTA	0.655	346			AGAAG	0.251	CCCCCA	1.02	346			AGGTG	0.3	GAACAT	1.213	346			AAAAT	0.32	CACATC	1.099
347			CGGTG	0.171	AGGCGG	0.897	347			GCTAC	0.225	TACAAT	0.654	347			CCGGC	0.249	AGAGGC	1.018	347			TTTCC	0.298	TTCACA	1.212	347			TTCCG	0.317	GGGAGA	1.099
348			GTCTG	0.169	TCATTG	0.896	348			GGTAG	0.225	AGTTCA	0.653	348			GCTGG	0.249	TTACAG	1.018	348			TACTG	0.297	TTTATG	1.209	348			TTTAG	0.316	ACACGG	1.097
349			TAGGT	0.167	ACATCG	0.893	349			CTTCG	0.223	TGCATC	0.652	349			TGTGG	0.247	GCAGGG	1.017	349			AGGGT	0.294	GTGGGG	1.205	349			ACTGC	0.315	TATAGA	1.097
350			AGGTG	0.166	GACAGG	0.893	350			ACCAG	0.223	TCCATT	0.65	350			GTATA	0.247	GATGAT	1.017	350			GTTAT	0.292	AATTAG	1.205	350			GGTCA	0.313	GCGGCC	1.095
351			ATAGA	0.166	GAGCAC	0.891	351			TGTGG	0.221	TCTTGG	0.649	351			AGTCA	0.246	ACTTTT	1.014	351			CAGTC	0.287	CTTATT	1.203	351			CTGAT	0.31	GAATTA	1.095
352			AGCTC	0.164	CATGAC	0.888	352			CAACT	0.221	GCTACA	0.648	352			CTGTT	0.244	ACTTTA	1.013	352			AGTCA	0.285	TTATAG	1.201	352			CGCCA	0.306	ATACGC	1.094
353			CGTCC	0.163	CGGCTA	0.888	353			GGTGC	0.22	AGCAGG	0.647	353			TTGCT	0.241	TTACTA	1.011	353			TTCTG	0.282	AGGCCA	1.199	353			AGGCC	0.306	AGGGGC	1.093
354			AACAA	0.162	AGGCGC	0.886	354			CACGT	0.216	TCAGAT	0.647	354			ATAGC	0.238	GACAGG	1.01	354			TGAGA	0.279	AGGGAA	1.196	354			AAATG	0.306	CAGATA	1.093
355			GGATG	0.162	ATAGCA	0.886	355			CAGTG	0.215	ATCCAT	0.646	355			ATGTT	0.232	GGGGTG	1.01	355			TGGGT	0.278	ATTACT	1.195	355			ATCGG	0.304	GATTAT	1.091
356			TTGGT	0.162	TCATGA	0.885	356			GTTAT	0.213	CAATCT	0.644	356			GGGTT	0.231	GGTGGG	1.009	356			TATCT	0.278	GATTTT	1.193	356			TTTGT	0.301	TCATAC	1.09
357			TCCGT	0.161	CATGAT	0.883	357			AGGCG	0.212	TAGGAC	0.642	357			TATCT	0.231	CTTTTA	1.008	357			TTGCT	0.278	TCGGCA	1.191	357			TAAGT	0.292	TTCGGC	1.089
358			AGGAT	0.16	GTCGGG	0.883	358			CCGCA	0.21	CCATAC	0.639	358			CATCT	0.23	TCCCCC	1.008	358			CATTG	0.276	TATTAG	1.19	358			GTTCA	0.29	AATTTT	1.089
359			CAATG	0.16	CATTCT	0.882	359			GTGCT	0.21	CAGTTC	0.637	359			TGGAT	0.23	CACTTC	1.007	359			TGCAA	0.272	TGTATA	1.186	359			AATTG	0.29	AAATTA	1.085
360			GCTTT	0.158	TCGCAC	0.881	360			TCTAG	0.209	CGCATT	0.636	360			TTAGA	0.229	CATACT	1.003	360			GGTTT	0.272	TAGATA	1.185	360			GGAGT	0.289	TGCGGC	1.083
361			TCTCG	0.155	AGGTCG	0.88	361			GCTTG	0.208	CTTACA	0.636	361			CACGG	0.227	ATTATG	1.001	361			ATTCC	0.272	GGGGAG	1.181	361			CCACA	0.283	CTTTCA	1.082
362			ACAAG	0.154	CATGAA	0.878	362			GGGCG	0.207	AGGATC	0.635	362			TAGAA	0.227	TATGAT	1.001	362			GGTCA	0.27	ATATGC	1.18	362			TGATC	0.282	TGATTA	1.082
363			TGCAA	0.153	CATTTT	0.878	363			GTTAG	0.207	CTCAAT	0.634	363			GAATG	0.227	GAATAA	1	363			TCATC	0.268	TTAAAC	1.177	363			GCCAG	0.28	ATGGAA	1.082
364			GCCGT	0.152	CATTCG	0.877	364			GTATT	0.207	CCACTC	0.634	364			TCTTA	0.226	AAGATA	0.998	364			CCTTT	0.268	ATGGAA	1.174	364			TTCTC	0.278	CAAATA	1.08
365			TTATC	0.148	CAAGCA	0.874	365			GCGCG	0.206	CACTTA	0.633	365			GGGTG	0.224	GGGGGT	0.996	365			AGGTT	0.267	ATGTGA	1.174	365			GTGGG	0.274	AGGGAA	1.078
366			ATCTC	0.147	AACACG	0.873	366			CTGGC	0.203	CTCGAG	0.633	366			GCCGG	0.223	CTTTAT	0.994	366			GGGCT	0.266	ATGGCG	1.17	366			ATGTC	0.273	GACATA	1.077
367			CCAGT	0.147	ATAGGC	0.873	367			AATTC	0.203	TTCTCA	0.632	367			TGCTT	0.223	GGGGAT	0.992	367			TTCGG	0.264	TGAATG	1.17	367			AACTT	0.272	TTCCTT	1.075
368			ACCGG	0.144	CCGCAC	0.873	368			TCCTT	0.201	TTGGGT	0.629	368			GCCAG	0.221	ATACGC	0.991	368			GGGTG	0.263	ATTTAG	1.168	368			AAGGG	0.266	CCATTA	1.073
369			ATGAT	0.144	GGCTCA	0.873	369			TTGTG	0.201	AGCATC	0.626	369			TCGCT	0.219	CGGCAA	0.99	369			TGCTA	0.263	AGGATG	1.168	369			TTGTT	0.265	ACCATT	1.072
370			TTCTG	0.143	TTCAGT	0.873	370			ACGGC	0.2	TTGGTT	0.625	370			CTCTT	0.219	TTTCCT	0.99	370			GCGGG	0.262	TATAGG	1.167	370			GCTAT	0.264	CTTACA	1.072
371			GGTGA	0.141	GCGGGG	0.872	371			CTCGC	0.199	AGCAGC	0.623	371			CCGCC	0.215	TGAATA	0.985	371			GTGCA	0.261	ACTTTT	1.167	371			ACGAT	0.262	TGCAGG	1.071
372			TAGTC	0.14	ACGCAC	0.871	372			GTGCA	0.198	GCTCAC	0.623	372			TTACG	0.215	GGAGAG	0.984	372			TAGCA	0.26	ATTCAC	1.166	372			GCTTT	0.26	TATACG	1.071
373			GTCAA	0.139	ATCGCA	0.871	373			GGGTG	0.198	GTCTCT	0.62	373			TACGC	0.214	GATAAT	0.983	373			ACTAC	0.26	CTTAAT	1.166	373			TCTTA	0.253	CACTAC	1.07
374			GCTAC	0.137	CTATCA	0.869	374			TTGCG	0.198	CTTGGT	0.62	374			GCATT	0.212	GGCGGC	0.981	374			TGGAA	0.257	GATACA	1.165	374			TGGAA	0.251	CTTATT	1.069
375			ATTCG	0.135	GGCGTC	0.869	375			CTAGG	0.196	TTCTTT	0.618	375			AGGAC	0.209	AACAGA	0.98	375			AAGTA	0.254	AGGGGA	1.163	375			TACGC	0.25	TAATTC	1.069
376			CTCAC	0.135	GCAATA	0.868	376			GGGTA	0.195	TGTCTC	0.618	376			GGCTT	0.204	ATTCCG	0.98	376			TGCTT	0.252	ACATGG	1.162	376			ATCTT	0.249	CAGGGG	1.068
377			TAATT	0.135	GATACA	0.867	377			GCTAT	0.195	ACCATG	0.618	377			TAAAC	0.201	TATGAA	0.98	377			AGGGC	0.249	TAACTT	1.161	377			TGCGG	0.248	TCAATA	1.064
378			TTAAT	0.134	GGCGAC	0.867	378			TAGCT	0.195	ACTCAG	0.617	378			CTACT	0.2	TTTTTT	0.979	378			TGTTC	0.249	AATTGA	1.161	378			ATGGT	0.248	AATAGG	1.061
379			TCTGC	0.132	CAGGCT	0.865	379			TTTGC	0.191	GAACAT	0.616	379			TGCGG	0.196	ATGAAA	0.975	379			CGATA	0.249	AGGAAA	1.16	379			TGGCC	0.247	TACAGG	1.057
380			AGTTC	0.127	ATCAAA	0.864	380			AGGGC	0.19	ACAATA	0.615	380			CCTTC	0.195	GCACGC	0.971	380			GAGGT	0.245	TTATTC	1.158	380			AGTCC	0.247	CGGCAG	1.055
381			GGGTA	0.126	GCACTG	0.862	381			AGCTC	0.19	CATCGC	0.614	381			GGGTC	0.193	GATGAA	0.971	381			GCATT	0.244	ATAGGG	1.156	381			TTAGT	0.247	TGGCAC	1.053
382			GGATT	0.125	AGCACG	0.861	382			CAAGT	0.187	AGTCTC	0.613	382			ATCTA	0.19	CAGTCG	0.97	382			CGGAT	0.244	ACTAAA	1.156	382			TCCGC	0.246	AGGCAA	1.053
383			ATTGG	0.124	CACCAC	0.859	383			CGCAG	0.181	GGCTCT	0.611	383			CTTAA	0.189	ATGAAC	0.968	383			GTATG	0.243	CATTTT	1.154	383			CTGTT	0.246	CAATTT	1.053
384			CTATT	0.124	CACAAG	0.858	384			CTAGT	0.181	TCTCGT	0.611	384			AGGCT	0.186	TAACTA	0.968	384			GCAGT	0.241	AAACAA	1.153	384			TGGGA	0.243	GGTCGG	1.051
385			TCACC	0.121	GCACGA	0.858	385			CTGCA	0.18	CATGGG	0.61	385			GGTCA	0.185	GGCGGG	0.966	385			TCTGT	0.237	GCACAC	1.15	385			TTGCT	0.24	TTACTA	1.05
386			ATTGT	0.117	GGAGGC	0.858	386			TTAGC	0.18	GTCTCA	0.61	386			TCCCC	0.183	TAACTT	0.965	386			AGGTC	0.236	GGAGAA	1.149	386			CTTAA	0.239	TGATTT	1.045
387			GGTGC	0.116	CATAGA	0.857	387			ACAAA	0.18	GTCGGT	0.609	387			GTCAT	0.181	CTACAC	0.964	387			CTTCA	0.235	GGCCAA	1.146	387			GACAC	0.238	GGAGAA	1.043
388			TTGTC	0.114	TTCACT	0.857	388			TCGAG	0.18	CACTGG	0.609	388			TTTGT	0.18	AGATAT	0.963	388			TTCCA	0.235	TAATTC	1.146	388			CTATG	0.238	GCACAG	1.041
389			CGGGT	0.112	TACAGG	0.854	389			GGCGG	0.179	GCACGC	0.606	389			GAAAT	0.18	CATCAA	0.958	389			GTTTT	0.235	AGAGGG	1.145	389			TGAAG	0.238	ATAGGC	1.038
390			CGGAT	0.109	CGCCAT	0.853	390			TCCTC	0.179	GCGCAT	0.602	390			ATCGC	0.175	ATTCAA	0.955	390			CTGAT	0.233	AAAACA	1.145	390			GAGAT	0.237	ACTTAT	1.038
391			CTTAT	0.109	GTTCAT	0.852	391			CAGGA	0.178	TCAGTA	0.602	391			GGTGA	0.174	ATTCCT	0.955	391			AGGCC	0.23	TAGGGG	1.144	391			TCTCT	0.235	ATTCCT	1.034
392			CTGGG	0.107	CACAAA	0.85	392			CTCCA	0.178	GGCTTC	0.6	392			TGCTA	0.174	ATGATG	0.955	392			GTGAA	0.23	GGGAGG	1.141	392			GTCCA	0.233	GACAGG	1.032
393			ACGTC	0.106	CTCACA	0.85	393			CTACT	0.178	GGCAGC	0.599	393			TTGTT	0.172	TGATAA	0.951	393			TCGGT	0.229	TCAATA	1.14	393			CTGCT	0.232	AGGATG	1.032
394			TGTCT	0.106	CATTGC	0.849	394			AGGTC	0.175	GCAAAC	0.599	394			GTGAT	0.172	GCATCA	0.947	394			GTTCA	0.226	CCATAT	1.136	394			CATCC	0.231	CTTTTA	1.031
395			ACTAT	0.101	TACATG	0.849	395			TTCCT	0.173	CGTTCA	0.597	395			CGCTA	0.165	AGGGCA	0.947	395			CAGTA	0.225	TATTCA	1.135	395			ATAGC	0.23	CAATAC	1.029
396			GATTC	0.101	CACACC	0.848	396			GTTAC	0.168	TATACA	0.596	396			AGGGT	0.163	ACCATT	0.947	396			CACAG	0.224	TTGAAT	1.132	396			TATCT	0.23	AGGGCA	1.028
397			GCTAT	0.1	TCATGG	0.847	397			TACTA	0.167	GCTTCA	0.596	397			TGGCC	0.161	CCATTA	0.947	397			ATCGG	0.223	GGAAAT	1.13	397			TGTTA	0.228	CGGGGC	1.028
398			GAGGA	0.099	GCGGCT	0.846	398			TCGTG	0.167	TCAGTG	0.595	398			GGGAC	0.159	ATATTG	0.943	398			TCTCT	0.223	ATTGCA	1.128	398			AACAG	0.225	ATTTCC	1.028
399			TGTTC	0.099	GATTCA	0.845	399			TATTA	0.165	AGCAAT	0.595	399			ATGGT	0.156	GCCATA	0.942	399			TGTGT	0.223	ACTTAA	1.126	399			CTTAC	0.225	CACAAC	1.026
400			CGTTC	0.098	GTGCGG	0.843	400			CTGTC	0.164	GCCATC	0.594	400			AGCAG	0.154	TTCCGC	0.942	400			ATTGG	0.221	GGGGGA	1.125	400			CAGAA	0.224	AGGCAG	1.026
401			AGATC	0.096	AATCAA	0.842	401			TATGT	0.164	TCAGCT	0.594	401			TCCGT	0.153	GAGGGA	0.941	401			GCACT	0.212	ACGGCC	1.123	401			GGAAA	0.223	TCAGTC	1.026
402			TGGGA	0.095	CTCATT	0.836	402			ATAGT	0.163	CGTCTC	0.593	402			CATCC	0.15	GGGGAA	0.941	402			TAGTA	0.208	GAGAGG	1.123	402			GAGAA	0.218	ATGCAT	1.025
403			AAGTC	0.094	TCAGAT	0.836	403			GTGGC	0.162	ACACGA	0.591	403			TGGCT	0.15	TACATC	0.937	403			ACTGT	0.205	AGAGAT	1.123	403			CATCG	0.216	GCACGG	1.023
404			CCGGG	0.094	TCACTA	0.834	404			GCTGT	0.162	CCACAG	0.59	404			ATCTT	0.15	GGGGCC	0.936	404			GACAG	0.197	GGATGG	1.121	404			GTAAT	0.214	TTCAAT	1.023
405			TCAAG	0.093	CTCATC	0.833	405			CGCTT	0.162	CATTTG	0.59	405			AGGTG	0.15	GCGGCC	0.935	405			TCTTC	0.197	AGGATT	1.121	405			AGGTC	0.213	GGCATG	1.019
406			CTTCT	0.092	GCATAT	0.832	406			AGGGT	0.16	TCTTTC	0.59	406			TTAGT	0.149	CCACAT	0.933	406			TGCTG	0.197	AAATAC	1.121	406			TGCTA	0.213	GGCCAG	1.019
407			TTGGG	0.092	GGAGCA	0.831	407			CAGAG	0.157	TCTCTC	0.59	407			CCATC	0.148	ATATGG	0.933	407			ACCAT	0.195	TTCAAT	1.115	407			GTCAG	0.211	TTATAC	1.019
408			GGGCG	0.089	AACAGT	0.827	408			ATTGT	0.157	TTCTTC	0.589	408			TCCAC	0.144	TTTTTA	0.932	408			GTTAG	0.195	ATAGGC	1.108	408			TTTGC	0.206	TTTTTC	1.017
409			AGTCC	0.088	GCACTA	0.827	409			CTTAG	0.156	CACTTT	0.588	409			TGGCG	0.143	TTTTCT	0.931	409			CTTCT	0.193	GGGAGA	1.106	409			TCCAC	0.203	ATTACT	1.016
410			GTAGG	0.085	CGGCCT	0.826	410			TGCAG	0.155	CTCATG	0.588	410			AGGTC	0.142	GCTGCA	0.927	410			ATTCG	0.192	TATACT	1.105	410			GATTG	0.203	GATGGA	1.016
411			TCTTA	0.085	GGGCGG	0.824	411			CTGCT	0.155	ATGCAT	0.587	411			CTATG	0.141	CTTATT	0.925	411			CAGTT	0.191	GAATAG	1.105	411			AGTAA	0.202	TGTGCA	1.015
412			TGTGG	0.084	CAGTAC	0.823	412			ATATA	0.153	ACATCG	0.587	412			TAAGT	0.14	TGCAGG	0.924	412			GGTTA	0.184	ACACAC	1.102	412			CGGTC	0.199	ACTTTA	1.015
413			GGTTG	0.081	CATTAG	0.822	413			CTTTG	0.153	TCTCTT	0.585	413			ATTGA	0.14	GAGGAG	0.923	413			CGGCG	0.18	ACAGGC	1.101	413			AGGCT	0.199	TTTAAC	1.013
414			GTTCT	0.08	ATCACC	0.82	414			GGGGC	0.151	GCACTC	0.584	414			TTCGC	0.139	TCCATT	0.921	414			AGCGG	0.18	AAGGAA	1.098	414			CTGTC	0.199	AGGCCA	1.012
415			AGGGA	0.077	CAATAA	0.82	415			ATGTC	0.151	TCAGAG	0.584	415			TGTGA	0.139	ACTTTC	0.92	415			TTTGC	0.178	TCTATT	1.096	415			AGCAG	0.195	TAATGA	1.01
416			GGTAG	0.077	GGACAG	0.82	416			TATCG	0.151	GCATAT	0.582	416			CAACT	0.138	GGCATC	0.918	416			ACTAG	0.178	TTTTAC	1.095	416			TGTGC	0.194	GGATGA	1.008
417			GCTGT	0.076	ATGCAG	0.819	417			GCCAC	0.15	GGCACT	0.581	417			GACAC	0.137	TGATAT	0.918	417			GCAAG	0.177	CGGGGC	1.094	417			CCATC	0.193	CATCAA	1.007
418			GTCTT	0.075	GGCTGG	0.819	418			CGGTC	0.149	CAACTC	0.581	418			GAGAT	0.137	GGGAAG	0.917	418			AGGAC	0.177	ATACGG	1.093	418			GTTAT	0.191	AGGAAG	1.006
419			AGGTT	0.074	AGGCCA	0.816	419			ATCTA	0.146	GCATAC	0.579	419			TTTGC	0.136	ACTTAT	0.916	419			GGGTC	0.176	TAATTG	1.091	419			TCCTA	0.191	ACTTTT	1.006
420			TTAGT	0.074	ACTACA	0.815	420			TAGTG	0.146	TTCACG	0.579	420			TAGGA	0.134	AGGGAA	0.916	420			ATCTT	0.176	AGGACA	1.09	420			TTGTA	0.19	AATTTC	1.004
421			ACTGG	0.073	TCAGGA	0.812	421			ATCGG	0.144	CAGTCT	0.578	421			TGGGT	0.132	CAGTCA	0.915	421			GAAGT	0.173	AAAGGA	1.09	421			TGCTT	0.182	GCCCCC	1.001
422			CGGGA	0.072	AGGCCG	0.81	422			CTGTT	0.143	TCAACT	0.578	422			TGTTT	0.132	TATAGA	0.913	422			TCGCA	0.172	TAAAAA	1.09	422			TTCGC	0.178	TTCCTC	0.999
423			TGGTG	0.071	ACAGGT	0.809	423			TATTG	0.142	GCATTA	0.577	423			GGGCT	0.129	AGATTA	0.913	423			AGTTA	0.165	ACAGGA	1.089	423			GGTGA	0.176	TTTTCC	0.997
424			GCGAC	0.07	GCTACA	0.804	424			GCTGC	0.141	TTTCTT	0.574	424			CTCCT	0.128	GATTAA	0.911	424			GTATT	0.163	TTAGAT	1.087	424			TCGCT	0.175	TAAGAT	0.997
425			CAAGT	0.069	TCCGCA	0.803	425			ATTAG	0.141	TCCTCA	0.574	425			GCAGA	0.127	CAATCA	0.91	425			CGCAT	0.159	ATAAGT	1.086	425			TGTGT	0.174	GGACAT	0.995
426			TATAC	0.065	CACGGG	0.802	426			CTGGG	0.14	TTTGGT	0.572	426			GCTCC	0.125	CATTCT	0.91	426			AGATC	0.158	ACATTC	1.085	426			GCAAG	0.172	GATTTA	0.994
427			TTCCG	0.062	CATATG	0.801	427			GTTTA	0.14	GCATCG	0.57	427			TGTAA	0.123	GGAAGG	0.91	427			GGTTG	0.158	AGGGAG	1.084	427			GGCTT	0.17	ACAGCA	0.992
428			TTCTA	0.062	TCACTT	0.801	428			GTGCG	0.139	TGGCAC	0.569	428			TCAGA	0.121	TTCCTC	0.908	428			TTGTG	0.158	CACATG	1.081	428			GCTGG	0.17	AGAGAA	0.991
429			AGGAC	0.06	GTCATC	0.798	429			ATGGG	0.135	TCAGGG	0.569	429			GGCTA	0.121	GCCACA	0.907	429			TTTGG	0.154	AACTTA	1.081	429			ATTCG	0.169	GATCAT	0.99
430			AGTGC	0.06	GACATA	0.797	430			AGTCG	0.133	TGCGTC	0.569	430			CACCG	0.119	AATTCC	0.906	430			GTAAG	0.154	ATGGAT	1.079	430			CCAGT	0.167	GCCATA	0.99
431			TGCTC	0.055	ATGACA	0.796	431			ACTAT	0.131	TGTCGG	0.568	431			AGGCG	0.116	GCCGCA	0.904	431			GAGAG	0.153	CAACAT	1.073	431			TGTTT	0.162	GGCCAT	0.989
432			TAATC	0.053	CATCTT	0.796	432			ACTTT	0.127	CCTCAC	0.568	432			GTCAG	0.116	AACAAC	0.899	432			TCGGA	0.152	GGAATG	1.073	432			AAGGC	0.159	GATATT	0.987
433			TATTG	0.053	CATAAG	0.795	433			GCTGG	0.126	GTCATT	0.567	433			GATGT	0.115	CAGATT	0.898	433			GCTGG	0.151	ATGTAT	1.072	433			AAGTC	0.157	AGGATA	0.986
434			TCGTT	0.052	CACCGC	0.794	434			TACTC	0.126	TCGAGC	0.567	434			CCACT	0.113	GATGGG	0.896	434			TGGTG	0.148	TTCTAT	1.071	434			TTAAG	0.154	AAATTT	0.986
435			TTGTT	0.052	CCAGCA	0.793	435			GTGTG	0.125	GTTTCA	0.566	435			CTGTC	0.112	CTAATA	0.894	435			GGGTA	0.145	AGGAGG	1.07	435			CGGAT	0.151	TAACTA	0.986
436			ATTGC	0.051	GAGTCG	0.793	436			GTCTA	0.122	TGCATT	0.563	436			CGCTT	0.112	TAACAG	0.89	436			GTCGC	0.144	AATTTC	1.069	436			TAAAC	0.151	CCACAT	0.984
437			GGAGC	0.051	GCGACA	0.791	437			AGTAG	0.122	TACATG	0.561	437			TCTCA	0.108	TTCTTT	0.89	437			GTTCT	0.144	GGCAGG	1.064	437			AGATC	0.149	TCACTT	0.982
438			GTTCG	0.051	CAACCA	0.785	438			AGTTG	0.122	GGCTCA	0.559	438			GTTAT	0.107	TTCTAT	0.89	438			CTGTT	0.144	TAAGGA	1.063	438			AGTTA	0.142	GGCGGC	0.981
439			TAATA	0.051	CATCTA	0.782	439			TGTAT	0.121	TCTTTT	0.559	439			TCCTA	0.104	ACATGG	0.889	439			CAACA	0.141	GAAATG	1.062	439			CAGGT	0.137	TCCATT	0.981
440			TATCT	0.05	GAGGCG	0.781	440			CAGCG	0.12	TTGGCT	0.558	440			TAGGT	0.102	TATACT	0.889	440			TCGCT	0.139	TGCGGC	1.058	440			GTGTG	0.136	CTATCA	0.978
441			CCGCT	0.049	GTGCAT	0.781	441			GTACA	0.118	ACAAGC	0.558	441			GAGGT	0.1	CTTTTC	0.887	441			GACTA	0.135	CTTTTT	1.057	441			AGTAT	0.135	ATTGAA	0.978
442			CCAGG	0.048	ACAGAG	0.78	442			ATGTT	0.118	CGGCAT	0.557	442			CTATC	0.1	ATATGT	0.887	442			TGGAG	0.133	AACAAA	1.057	442			CCTTA	0.135	TTCATG	0.976
443			GGTTT	0.046	AGTCGC	0.78	443			ATTTA	0.117	TTAGTT	0.557	443			AGTAA	0.098	GACATA	0.883	443			GCGGT	0.13	GGATTA	1.056	443			GGCTA	0.13	GCATAT	0.976
444			TTTAC	0.044	CACTTC	0.78	444			AGCTT	0.116	GGCGTT	0.557	444			ACTGA	0.098	GGCCAG	0.882	444			ATGTC	0.13	GGCCAT	1.053	444			CCTTC	0.127	CAGTCC	0.976
445			ACGGT	0.043	CAGTCC	0.779	445			GGCCA	0.112	TCTGGT	0.554	445			TCTCC	0.097	TATGCA	0.882	445			TTCTC	0.128	ACAGGG	1.053	445			CTCCT	0.124	CTTAAT	0.975
446			TTCGC	0.043	CATGGG	0.779	446			CGCGC	0.112	GCTCTT	0.553	446			GCTTA	0.097	GGGGAC	0.882	446			GTTGG	0.128	TACAAA	1.053	446			GCAGA	0.123	AATCAC	0.974
447			CTCTC	0.041	GGAACA	0.779	447			TGTTA	0.111	CATAGA	0.552	447			GTAAT	0.095	AGTCGC	0.881	447			TGATC	0.128	GGATAT	1.052	447			TCGGT	0.123	GGAATG	0.974
448			CTGCT	0.041	CAGTGC	0.777	448			ATTTG	0.109	CATGGT	0.552	448			CTGTA	0.094	CCATAA	0.88	448			TCAGA	0.126	CATTAC	1.051	448			AGGTG	0.123	TTAAAT	0.974
449			TTCCA	0.041	GGACAT	0.773	449			TTTAC	0.105	CTCAGC	0.552	449			ACGAT	0.092	CTATCA	0.879	449			AGAAC	0.124	GTATAT	1.048	449			ACTAG	0.123	ACAGTC	0.973
450			CTATA	0.04	TATACA	0.772	450			TTATG	0.105	CAGGGC	0.551	450			TCGGT	0.085	TCTATT	0.879	450			GGTCT	0.12	AGGAAT	1.048	450			GTTAG	0.122	AAGGGG	0.972
451			GTCGA	0.038	CAGCCA	0.771	451			CAGCC	0.102	CATCTG	0.55	451			AGAAA	0.081	ATATGC	0.878	451			GGTAA	0.116	TTTACT	1.047	451			CTGTA	0.121	CCCCCC	0.971
452			ATTCC	0.036	ACACTT	0.77	452			TTATA	0.102	AACAGC	0.55	452			TCTAC	0.079	TTAAAT	0.877	452			CTCAT	0.114	TACTAA	1.043	452			TGGCT	0.12	ATCGCA	0.968
453			TGCTG	0.035	CACTAT	0.77	453			CTCCT	0.102	TCTCGG	0.55	453			GCAAG	0.077	GATTTA	0.871	453			GCTGC	0.113	AACGGC	1.041	453			TAGTC	0.12	TCTATT	0.968
454			TATGT	0.033	TGGCGG	0.77	454			ATCGT	0.101	TCAAGT	0.549	454			GTTGG	0.077	TTTCCA	0.87	454			TAACG	0.112	CTTTAA	1.04	454			AGAAA	0.119	TTTCCT	0.964
455			TGGTT	0.033	TCGCAT	0.766	455			TTGTA	0.099	TTTCAG	0.547	455			TGTTA	0.077	ACACGC	0.869	455			GATAC	0.111	TAACAG	1.039	455			TTCGG	0.118	GTGGCA	0.959
456			TTTAG	0.032	GGTGGC	0.764	456			GCTAG	0.095	GTTGGT	0.547	456			GAGAA	0.077	ATGAGG	0.868	456			ATGAG	0.109	GAGGCA	1.038	456			TCGCC	0.118	GCAGGG	0.959
457			ATTAA	0.031	ACGCAT	0.762	457			ATTCG	0.093	TCACGA	0.547	457			CTGGC	0.075	ACTAAC	0.868	457			GCATC	0.107	TACAGA	1.036	457			GATAC	0.118	CTAATA	0.958
458			CGCTT	0.03	ACTTCA	0.762	458			TGCGG	0.092	GGCAAC	0.546	458			TGGTG	0.073	CGGCAT	0.867	458			GTGAG	0.107	ATAGCA	1.035	458			CTATC	0.117	ACAGGG	0.957
459			GGGAC	0.028	CTCATA	0.76	459			CTTAC	0.092	TCGCAT	0.546	459			GATTG	0.072	GCACAG	0.867	459			GTGTG	0.107	TATACG	1.035	459			ACTGA	0.117	GACGGC	0.956
460			GGTAT	0.028	CATCTC	0.758	460			GCTTA	0.09	TCGGTT	0.546	460			CAATG	0.07	GGGCAC	0.866	460			GTCAG	0.104	AAGAGA	1.033	460			CCATG	0.112	ATGGAT	0.956
461			TCGCG	0.027	CAATAG	0.757	461			GCAGA	0.089	CCGCAT	0.545	461			CAGGT	0.067	ACTGAT	0.865	461			ACAAG	0.103	TTTGAT	1.032	461			CTCTT	0.111	GGAAGA	0.956
462			TTTGG	0.027	GTCAGG	0.757	462			ATCTG	0.089	GCATGT	0.545	462			TCGCC	0.066	ATACTG	0.864	462			TCTAA	0.102	GATAAG	1.032	462			TCCCC	0.111	GGGGGA	0.955
463			ATGCT	0.026	GAGGGC	0.753	463			TGTGC	0.088	TTTTAT	0.545	463			CGGTC	0.065	AAATAC	0.863	463			AGTTT	0.101	TATTTG	1.03	463			TGTCC	0.11	ATAAAA	0.955
464			CGCTG	0.025	ACGGGG	0.752	464			GTTCC	0.088	AGGACC	0.545	464			GGTTG	0.065	AAGAGG	0.862	464			GCAGA	0.099	AATGGC	1.029	464			AGCAC	0.107	CATTTT	0.954
465			CTCGC	0.024	CAGAGG	0.752	465			TGCTG	0.087	TCAGGA	0.542	465			GTTCT	0.062	CCATCA	0.861	465			AATGC	0.099	TGCACA	1.027	465			GCAAC	0.107	TGCACG	0.954
466			TGCGC	0.024	GTCCGC	0.75	466			TGTAG	0.087	ATTCTT	0.541	466			TTAAG	0.061	CCGCCA	0.859	466			CTCTT	0.098	ATTAGG	1.027	466			AATGC	0.107	ATGTAA	0.953
467			GGACG	0.023	CAGGAG	0.748	467			CGATC	0.083	TAGGCT	0.541	467			AATTG	0.061	GGGAGT	0.858	467			AAGGT	0.095	TATGGA	1.026	467			CTACT	0.106	AAAATA	0.953
468			GTGTC	0.023	GCGCGG	0.748	468			TATAC	0.079	CACTCT	0.54	468			TGATC	0.06	AGCACA	0.856	468			GCTAA	0.095	TAATGT	1.026	468			TTTGA	0.105	TCCATA	0.951
469			TACGC	0.023	TGCAGG	0.747	469			TCGTA	0.079	CCACTA	0.54	469			GGCTC	0.056	TTAACT	0.855	469			AAGTG	0.092	AACAGA	1.024	469			CAGTG	0.103	AAGATT	0.951
470			ACTTC	0.02	GCACGT	0.744	470			AGTGG	0.076	CCATTA	0.539	470			AGTAT	0.053	TACTAA	0.855	470			GTAAA	0.091	TATGGC	1.023	470			CCTAT	0.102	AGTGGC	0.949
471			CGGTT	0.02	GCCGGG	0.744	471			TTTCC	0.076	TCAAGG	0.538	471			GATAC	0.053	GGCAAT	0.852	471			GGCGA	0.079	TAGATT	1.017	471			GTATG	0.097	TAATAG	0.949
472			TGATC	0.018	ACAGTG	0.742	472			CTCTG	0.075	GCATGG	0.537	472			TGTGT	0.051	TACAGT	0.851	472			TTGGC	0.079	TTAAGA	1.015	472			TCTAC	0.094	GTCGGA	0.948
473			GAAGG	0.017	CCACAC	0.742	473			GATCT	0.072	CAGCCA	0.536	473			AATGT	0.05	ACAACT	0.848	473			TTAGC	0.079	GCGGCC	1.014	473			ACGGA	0.092	TTCTTT	0.947
474			GTGCG	0.017	TATTCA	0.742	474			CTTCC	0.072	TTTTCT	0.536	474			GCTGT	0.047	TCCGCA	0.847	474			CGATT	0.079	TAGAGG	1.014	474			CTGGC	0.09	TATAAG	0.947
475			CGGAG	0.016	ACAGAC	0.74	475			CGCGT	0.072	CTCTTC	0.536	475			GTCCA	0.046	ATTCTA	0.847	475			TGGTT	0.078	GCTATA	1.012	475			TGGCG	0.087	CAGCAC	0.946
476			CTCTT	0.016	CACTGC	0.739	476			ACGTC	0.069	CTTCTT	0.535	476			GTTAG	0.045	TACAGG	0.846	476			CTGTA	0.078	GCATAA	1.011	476			GCCGG	0.084	ACTGAT	0.945
477			AGTAC	0.015	GGGGCG	0.739	477			GAGTT	0.069	TCAAGC	0.535	477			ATTGG	0.044	CTTTTT	0.846	477			GGCTC	0.073	AGTATA	1.01	477			TCAGA	0.084	AGAATG	0.945
478			CGGTA	0.015	GTCCGG	0.739	478			TCCGT	0.068	ACAGGT	0.533	478			CGGAT	0.043	GGAGGC	0.844	478			ACTGA	0.072	ATTTCT	1.007	478			ATTGG	0.084	GATTCA	0.943
479			ATGGA	0.014	CACTGG	0.736	479			CGGGT	0.068	TGTCAT	0.533	479			CGATA	0.043	TTTCAA	0.842	479			TAGTC	0.071	ATTACG	1.007	479			TGTCA	0.083	ATGATC	0.941
480			TGCTT	0.014	GCTGGC	0.734	480			GGTCC	0.067	AAGCAC	0.533	480			ATTCG	0.037	CGGGGA	0.842	480			AGCAG	0.07	TATTGA	1.004	480			CCACT	0.083	ATCATG	0.94
481			TTGCT	0.012	GCTCAT	0.733	481			GCCTT	0.067	GGCTTT	0.531	481			CCGTT	0.036	TTCATG	0.841	481			CAGGT	0.068	GATGGG	1.003	481			GTGAA	0.083	AGATCA	0.938
482			CGAGG	0.01	TCACGC	0.733	482			ATACT	0.066	CACTTG	0.531	482			GTTTA	0.036	GAACAT	0.84	482			TTGGG	0.068	AAGGGA	1.002	482			TAGGT	0.082	GAAATA	0.936
483			GATAT	0.01	TTCAAC	0.733	483			TAGTA	0.066	TCACGG	0.53	483			CAATC	0.034	GGCCCC	0.84	483			ACAAC	0.066	TTTGAA	1	483			GGGTT	0.076	ATTTCT	0.934
484			TATAA	0.01	CAGATC	0.731	484			CTCTA	0.065	CATGCT	0.529	484			ATCTG	0.033	TGATTT	0.839	484			CTGCA	0.066	TACAGG	0.998	484			TCTCC	0.075	AGAATT	0.931
485			TAAGG	0.009	CATCGT	0.728	485			AGGTA	0.064	CATGCG	0.528	485			GCTAC	0.032	GATTCA	0.836	485			ACGGA	0.066	TAATGG	0.997	485			GAAGT	0.075	CATGGC	0.93
486			GTTAG	0.007	GCCGCC	0.728	486			ACTCT	0.063	GATTCA	0.527	486			TTTTG	0.031	CTTAAT	0.836	486			AGTGA	0.061	TCTATA	0.996	486			GCTCC	0.071	CACTTC	0.929
487			TCCTT	0.007	GGTCGC	0.728	487			ATAGC	0.06	TCTCAG	0.527	487			TTCGG	0.03	CAATAG	0.834	487			CAGCA	0.06	CTACAT	0.995	487			CCCTT	0.069	TGATCA	0.929
488			CTATC	0.006	CCAGGC	0.725	488			AGATC	0.06	TCTTCT	0.527	488			AGATC	0.03	TTTAAA	0.832	488			GGTAT	0.059	GGATAA	0.995	488			CGCTA	0.068	ATGGGA	0.928
489			CTGGT	0.006	AGGGGC	0.724	489			CTTTA	0.057	CTACAG	0.526	489			AGGTT	0.03	CTAACA	0.831	489			CTACT	0.059	GGAGGA	0.993	489			AGGTT	0.066	TTAATG	0.925
490			GGTGT	0.006	TCACTG	0.724	490			CCTCT	0.057	TTGGTC	0.525	490			CGCCG	0.028	AAATTC	0.83	490			ACACG	0.058	GATGGC	0.99	490			TTGAA	0.064	ACCATA	0.924
491			AATTT	0.005	GGATCA	0.723	491			CGGGC	0.056	GGCGTC	0.524	491			TTGTA	0.028	GGGATG	0.829	491			CACTG	0.055	TTGATT	0.989	491			ATCTG	0.059	ATCTAT	0.923
492			ATAAG	0.005	ATATAT	0.722	492			ATTGC	0.056	GATCAA	0.524	492			CCTAT	0.027	CACCGC	0.828	492			AAGTT	0.055	GGATGA	0.986	492			AATCT	0.056	AATTAC	0.923
493			GGAAG	0.005	GGCGCC	0.72	493			GCACC	0.055	GGTGTC	0.524	493			AGTCC	0.026	TGAATT	0.828	493			TCGTT	0.054	ATAGAC	0.984	493			TGAAA	0.056	GAAGAT	0.923
494			ATGTT	0.004	GGGGGG	0.72	494			GTCAA	0.054	TCTTGT	0.524	494			CCTTA	0.026	CACTGC	0.824	494			TAGAG	0.054	TATGCA	0.983	494			ACTGG	0.054	ACATGC	0.922
495			CTAGG	0.004	TACAGT	0.72	495			CCCTC	0.054	CATCGT	0.523	495			TGAAG	0.022	GAATTA	0.824	495			TTGTC	0.053	AACTTT	0.983	495			GTTCT	0.052	GGCAAA	0.921
496			ACTTT	0.002	CGTCAT	0.719	496			GGCCT	0.052	TGGGTT	0.523	496			TCTGC	0.021	ATTCCA	0.822	496			TTGGT	0.052	CATAGA	0.982	496			GTTTA	0.052	TTTTTA	0.92
497			GGAGA	0.002	CGCCAC	0.717	497			ATCGC	0.051	TTCTTG	0.523	497			AACTG	0.021	TAATAG	0.822	497			GCTGT	0.052	AGGCAG	0.981	497			CAACT	0.051	CAGGAT	0.915
498			GGTTA	0.002	GTCATT	0.716	498			TGCGC	0.05	GCACTT	0.522	498			ATCGG	0.02	TTTACT	0.82	498			TATCG	0.051	AATGAC	0.98	498			ATCCT	0.051	GGCAAG	0.913
499			AATAG	0.001	AGTCAT	0.715	499			TGATC	0.049	TTGGTG	0.522	499			AGGGC	0.019	CCGGGG	0.819	499			GGTTC	0.05	ATGCAG	0.978	499			AGGGT	0.05	AATACG	0.912
500			TATCG	-0.001	GGGAGG	0.712	500			CGTGC	0.045	CAGGTT	0.52	500			AAGGC	0.018	TTTTAC	0.817	500			TTCGT	0.046	GGGGAT	0.977	500			TCGGA	0.05	AACACT	0.91
501			CCGCC	-0.004	TCCACA	0.712	501			CAAGG	0.044	CGTCTT	0.52	501			CGCTG	0.016	GCACTA	0.814	501			TGTTG	0.046	GGAGAT	0.976	501			GAGAG	0.05	TTATGA	0.909
502			TTTGT	-0.005	TGGGCA	0.712	502			CCATG	0.043	TTCAAG	0.519	502			CTCTC	0.012	CAATTC	0.813	502			GAAAG	0.046	TATGTA	0.974	502			TCTAA	0.048	GGAAGG	0.907
503			TTATG	-0.008	TCAGTA	0.709	503			TCGAT	0.043	GGTCTC	0.518	503			GGAAA	0.012	AATAAG	0.813	503			CTGCT	0.045	GCACTA	0.973	503			TGGAG	0.046	AGAAGA	0.906
504			GTTTC	-0.009	CCGTCA	0.705	504			TAGCG	0.041	TGGCTT	0.518	504			ACGCT	0.01	TATTCT	0.81	504			GACAA	0.045	TTACAG	0.973	504			TCCGT	0.044	AGCACA	0.903
505			ATCTA	-0.011	ACTGCA	0.704	505			AGGGG	0.04	CAGGTC	0.516	505			CAGTG	0.009	GGCCGC	0.808	505			GGTAG	0.042	GGAAAA	0.973	505			TGGTG	0.043	TTTAAA	0.903
506			CTTGG	-0.011	CGCATA	0.704	506			CCGTC	0.038	CGGCTC	0.515	506			GAGAG	0.008	GGGTGG	0.807	506			CTTTG	0.042	GCAGGC	0.972	506			TTGTG	0.043	TTTTTT	0.901
507			GTGGT	-0.011	GGCTCC	0.704	507			TCCAG	0.038	TTCTCT	0.515	507			CCAGT	0.007	GCAACA	0.806	507			AAACT	0.042	CACTTA	0.971	507			TCCCT	0.043	GCAGGA	0.9
508			TGGTA	-0.011	TGCACG	0.702	508			AGGTG	0.036	CAGTAC	0.514	508			CCCTT	0.006	ATTAGA	0.805	508			TAGTG	0.04	GGCCAC	0.97	508			GCTGT	0.042	GGAATA	0.9
509			ATCGT	-0.013	GCAAGC	0.7	509			GTACT	0.036	GTCTTG	0.514	509			TTGGC	0.005	ACCGCA	0.804	509			CGCTA	0.039	GCATAT	0.969	509			CGATA	0.042	ATGAGA	0.9
510			TGGAT	-0.014	GGCCAA	0.699	510			CTCGA	0.035	ATAGGC	0.513	510			GTTTT	0.001	GATATG	0.804	510			GTTAA	0.038	AATGGA	0.968	510			TTTTG	0.04	ACTTTC	0.899
511			AGATT	-0.015	ACCATT	0.698	511			GTAGC	0.034	GCGTCG	0.513	511			GCGGT	-0.001	CCATTC	0.802	511			GTAGG	0.032	ATTCTA	0.966	511			TTGTC	0.036	GGAACA	0.898
512			ATACT	-0.016	TCGGTC	0.698	512			TATAG	0.032	GGGGTT	0.513	512			TGGAG	-0.002	TGATTA	0.801	512			TGGTC	0.025	CTAATT	0.964	512			GCTTA	0.036	TGCATG	0.896
513			CCGGT	-0.018	AAGTCG	0.696	513			GTCCA	0.031	TTAGGC	0.511	513			AGTTA	-0.002	TATACG	0.8	513			TGTCG	0.024	TTTAGA	0.963	513			AGGCG	0.029	AAGAGG	0.894
514			CACGA	-0.019	CGGTCG	0.695	514			CGTTG	0.03	TTTCTC	0.511	514			GGTTT	-0.005	TCACCA	0.799	514			CACGG	0.021	AAAAGA	0.963	514			GAGTC	0.028	AATAAG	0.894
515			GGATA	-0.019	CACCAG	0.692	515			TTAAT	0.026	ACCACG	0.511	515			GAGTC	-0.006	ATTATC	0.799	515			TACGC	0.021	GGCAAG	0.962	515			GACGG	0.028	TTACAG	0.893
516			ATTTG	-0.02	TACAGA	0.692	516			TTGGA	0.026	CTAGGC	0.51	516			GTGTG	-0.006	CTATAC	0.799	516			TAGTT	0.021	ACATGT	0.962	516			TTGGC	0.028	GAGGGA	0.892
517			TCCAC	-0.02	TCCATC	0.692	517			TGGAT	0.023	TCAGCC	0.51	517			TAAAA	-0.006	AAGAAT	0.799	517			GGCCT	0.018	TGTAAT	0.962	517			AACTG	0.027	TACATC	0.889
518			CTGTT	-0.021	CAGTTC	0.691	518			GAGCT	0.022	TGGTTT	0.509	518			TGGAA	-0.007	CGGCCG	0.797	518			GTGGA	0.018	CAGGGG	0.96	518			CCGCT	0.026	TACAGT	0.889
519			TCCTC	-0.021	GCGCCG	0.691	519			TGCTA	0.018	CGTCAT	0.508	519			GCAAC	-0.009	TCCTTC	0.797	519			GCCAG	0.016	GGCGGC	0.959	519			AGCAT	0.025	CACAGG	0.888
520			GCAAA	-0.022	CATCCG	0.69	520			CGGTG	0.016	TTCTAT	0.508	520			TAGTC	-0.009	GAAGGG	0.797	520			AACGG	0.016	AGGAAG	0.959	520			GAGGT	0.025	TATTAG	0.888
521			GCGGA	-0.022	TGCAGC	0.69	521			CCTTT	0.013	TCGTTC	0.506	521			AGCAC	-0.01	GATATT	0.796	521			ACGCA	0.015	ACACAG	0.958	521			GTACA	0.02	TATGGA	0.887
522			TTCGT	-0.023	AACAGA	0.687	522			CGGTA	0.012	ACAACC	0.506	522			TGGTC	-0.011	CTGCAC	0.794	522			CGGTT	0.013	TTCGGC	0.958	522			TAAAG	0.018	TTCTAT	0.885
523			GATTT	-0.024	ACAATT	0.687	523			AGTTA	0.012	CAGCTC	0.505	523			AATCT	-0.012	ATTCAG	0.793	523			AGTTC	0.01	ATGGGA	0.958	523			CTTTG	0.017	AGAGGG	0.885
524			GTGCT	-0.026	GCAGAG	0.687	524			AGTGT	0.011	TCTATC	0.505	524			CGGCG	-0.013	TTTATC	0.793	524			AGTAG	0.01	GATAAC	0.958	524			GGCTC	0.016	TTTCCA	0.885
525			GGGAA	-0.029	GGACGG	0.687	525			GCGTG	0.01	GTGGTT	0.504	525			ATGTC	-0.013	GGCCGG	0.792	525			TGACT	0.008	TGAAGA	0.957	525			GTGGA	0.015	TGCATC	0.883
526			TGTTT	-0.029	CGGTCA	0.686	526			GTCCT	0.008	AGACAT	0.502	526			GGTCT	-0.014	CCGCAC	0.792	526			CTTAC	0.007	TAGAAA	0.957	526			ACAAG	0.013	ATTCCA	0.883
527			AGGTA	-0.033	CAGTGG	0.685	527			ATTCC	0.007	GGCTCG	0.501	527			GCTTC	-0.014	ACGATA	0.792	527			GTTTG	0.004	AAGAAG	0.956	527			TGGTC	0.012	CATGTA	0.882
528			ACTCA	-0.035	GGCGAT	0.683	528			CTGCG	0.007	TGGCTC	0.501	528			ACTGG	-0.016	CAGCAC	0.791	528			TAGCT	0.002	TTTTCT	0.955	528			CTGTG	0.011	ATAAGG	0.882
529			TGTAT	-0.037	GTTCGG	0.683	529			GTATG	0.006	TAGTTC	0.501	529			TGTGC	-0.017	TGGGGA	0.79	529			CCGGC	0.001	TTCTTT	0.954	529			TGGGT	0.007	TCTATA	0.881
530			AATAC	-0.038	GAGCAT	0.682	530			TAATT	0.005	TTTACA	0.5	530			TCTAA	-0.017	ATAGGG	0.789	530			ACTTC	-0.001	ACTATG	0.951	530			AGTTC	0.006	ACTATG	0.881
531			GTTAT	-0.038	GGGTCG	0.681	531			AGTGC	0.004	CACTCG	0.5	531			AATGC	-0.018	AGGATG	0.789	531			GTGGT	-0.004	TTACAC	0.949	531			CAATC	0.005	TAACTT	0.88
532			TTACT	-0.039	GGTCAG	0.681	532			CTAGC	0.001	CGGCTT	0.499	532			ACTAG	-0.022	AGGAAG	0.789	532			GTTGT	-0.015	GAAAAA	0.948	532			GCGGG	0.004	TGAATG	0.88
533			TCTCC	-0.04	GATCAG	0.679	533			CGTGT	-0.001	CATGTT	0.499	533			CCCCT	-0.022	CACAGG	0.788	533			AATCT	-0.015	TTATTG	0.944	533			GACAA	0.003	TTTGCA	0.879
534			AGCCA	-0.041	GGAGGG	0.679	534			TTGAT	-0.003	CACTAG	0.499	534			CAGAC	-0.023	GATAAA	0.788	534			TGTCA	-0.016	AGATAG	0.942	534			TGCCA	0	TGTATA	0.879
535			GCGAT	-0.041	CATACT	0.677	535			GCAAG	-0.005	TCGGGC	0.499	535			AGTTC	-0.024	GGGGCT	0.787	535			TGTGC	-0.018	AAATCA	0.94	535			GTCCT	0	GATAAA	0.879
536			CTTTA	-0.043	ATTTTC	0.676	536			GGGAT	-0.005	TCTTAT	0.497	536			CGATT	-0.024	AAATCA	0.784	536			GCAGC	-0.02	GGGGTG	0.938	536			GGGAC	-0.001	ATTCTA	0.878
537			CCATG	-0.045	GCCGTC	0.675	537			TCGAC	-0.006	GTCTTT	0.497	537			GCTCA	-0.025	ATAGGC	0.784	537			GCCGG	-0.021	GGTCGG	0.937	537			GGGTC	-0.008	CATTCT	0.877
538			CCGTT	-0.046	ACACCG	0.671	538			CCAAC	-0.008	GTTTCT	0.496	538			GACGG	-0.026	AGGCAG	0.783	538			AAGTC	-0.022	CAGATT	0.937	538			GGTTA	-0.009	TCCTTC	0.876
539			GATCG	-0.046	GCCAGG	0.671	539			ACTTG	-0.009	GGTTGT	0.496	539			GGCCC	-0.027	TTTCTT	0.783	539			TTCGC	-0.023	AGTGGC	0.935	539			CGATT	-0.01	GATAGA	0.874
540			TGGAG	-0.049	GTACAT	0.671	540			TATGC	-0.012	GGTGTT	0.496	540			GGGTA	-0.028	TCTTTT	0.782	540			CGCTT	-0.024	TTTATC	0.935	540			CGGCG	-0.011	ATTCAG	0.872
541			TTCCT	-0.049	GTACGG	0.671	541			GCCTC	-0.012	TGGTGT	0.496	541			ATCCT	-0.03	TTCGGC	0.779	541			CGGTC	-0.025	GGCTTA	0.934	541			TATCG	-0.011	CATACT	0.872
542			AACGG	-0.05	AGTCAC	0.67	542			CCAGC	-0.012	TTGGTA	0.496	542			GGCCT	-0.032	CAACTA	0.779	542			GTCGT	-0.025	GGCCAG	0.933	542			GCACC	-0.013	GCATCG	0.871
543			GGCGT	-0.052	CCGGCC	0.67	543			CGTTA	-0.012	GTTCAC	0.495	543			GCTCT	-0.032	CAGGGA	0.778	543			AACTG	-0.026	TTACTT	0.933	543			TTAGC	-0.014	TTTTCT	0.87
544			TCCAG	-0.052	TTTACA	0.67	544			CCGGC	-0.013	TCGTCT	0.493	544			CGCGG	-0.034	TTCTTC	0.777	544			TGGCC	-0.029	GATAGG	0.932	544			TAGTA	-0.017	TAGGGG	0.869
545			GTTTT	-0.056	ACGACA	0.667	545			GCTCC	-0.014	TGGTTC	0.493	545			TTAGC	-0.036	ACGCAC	0.776	545			GCAAA	-0.032	CACTTT	0.931	545			GTCAC	-0.02	TATAGG	0.869
546			TGATT	-0.056	TTCAGG	0.666	546			ATGCT	-0.015	AGCATG	0.492	546			AAATG	-0.037	TCTATA	0.776	546			CATGC	-0.035	AAGTAA	0.93	546			GGGTG	-0.02	GCAACA	0.868
547			ACTGC	-0.057	ACATCT	0.665	547			AGTAT	-0.015	TGGTAC	0.491	547			CTTTG	-0.038	AGATGA	0.776	547			GAGTC	-0.035	TTAATC	0.929	547			GTGAG	-0.021	GCATAA	0.868
548			CAACT	-0.057	CCGGCG	0.665	548			CACCT	-0.015	GGTTTC	0.491	548			GTATG	-0.038	AGAATT	0.775	548			GGGAC	-0.035	GGGAAT	0.928	548			TGGAC	-0.024	GATGGG	0.868
549			TAGAT	-0.059	GCGGTC	0.665	549			GATTC	-0.02	GTGCAT	0.49	549			CTCCA	-0.041	TAAGAT	0.774	549			CTATC	-0.036	GCGGGG	0.927	549			GGTTG	-0.03	TACAGA	0.867
550			TAGGA	-0.061	TGATCA	0.665	550			TACGC	-0.021	AGGCTC	0.49	550			ACAAG	-0.043	TTACTT	0.773	550			GTGTT	-0.041	AATTTG	0.926	550			AGTGA	-0.03	GTGAGG	0.865
551			GATAG	-0.062	AGTCAG	0.664	551			ACTCG	-0.021	GACATC	0.489	551			TTGTC	-0.043	GAGGCA	0.772	551			TTGGA	-0.041	AGATCA	0.925	551			GGATC	-0.031	ACGATA	0.865
552			CGGAC	-0.063	CGCCGG	0.663	552			CGTAG	-0.021	TTCAAA	0.487	552			GACAA	-0.043	AGGCCA	0.77	552			TCCTA	-0.043	TCATTC	0.923	552			GTTAC	-0.031	AGGATT	0.862
553			AGTAT	-0.065	GCGCCA	0.663	553			TACCA	-0.022	TAGTTT	0.487	553			TCCCT	-0.043	ATAGAC	0.77	553			TGTCT	-0.044	GATCAT	0.922	553			GTTGG	-0.032	CACAGT	0.861
554			GTCTA	-0.066	TCAGTT	0.663	554			TCCGC	-0.023	TTTGTT	0.485	554			CAGCT	-0.044	ATAGGA	0.769	554			CCTTA	-0.044	TTATGT	0.922	554			TGAAC	-0.035	TGAAAT	0.859
555			ACCGC	-0.068	CATTGT	0.662	555			AGTAC	-0.023	TGTAGG	0.485	555			GGTTA	-0.047	GCCGGC	0.767	555			TGAAC	-0.048	GGAAGA	0.922	555			CGCTT	-0.036	CATCGC	0.856
556			ACTGT	-0.069	GGGGCC	0.66	556			ACTGG	-0.025	AGTCAT	0.484	556			TTGGT	-0.05	AACAGG	0.767	556			GCTCT	-0.051	GTCGGA	0.918	556			TCTCA	-0.037	TCGCAC	0.85
557			GTGAG	-0.07	TAACAC	0.66	557			CGCGG	-0.026	TCTATT	0.484	557			GTGAG	-0.051	CATGGC	0.766	557			CAGTG	-0.052	CAGAAT	0.916	557			GCTAC	-0.037	GAAGGA	0.85
558			TACTT	-0.07	TACACT	0.659	558			TCGCC	-0.027	GTATCA	0.484	558			GTATT	-0.052	GCAGGA	0.765	558			CTAGG	-0.052	AATGTG	0.916	558			GGTTT	-0.038	CAATCA	0.849
559			GCTTG	-0.071	TCATCC	0.656	559			AATCT	-0.027	TGGTCT	0.484	559			TTTGA	-0.052	CCATTT	0.764	559			TTCCG	-0.056	GCCATA	0.915	559			GCGGT	-0.042	TATACT	0.849
560			TACTA	-0.076	AGTACA	0.655	560			GAGGT	-0.029	TCACGT	0.483	560			CCATG	-0.058	GGGCAT	0.762	560			GGATC	-0.058	GAGGGA	0.915	560			TCGTT	-0.045	TAGGCA	0.848
561			TCTAC	-0.079	ACATCC	0.653	561			TACGT	-0.03	CGGCAC	0.482	561			AGAAC	-0.06	AATACT	0.762	561			TTTCG	-0.061	ATTGTA	0.915	561			TGTCG	-0.05	AAGGAT	0.848
562			GCTTA	-0.08	GTGGGG	0.653	562			TGCCT	-0.03	GCATTG	0.482	562			GTCCG	-0.063	ACATGC	0.761	562			GTCTT	-0.064	TCATCA	0.91	562			TGAGA	-0.05	CTATAC	0.846
563			TTTCG	-0.08	ATTCGG	0.652	563			CGTGG	-0.031	TAGGAT	0.482	563			GGTTC	-0.063	CAAACA	0.76	563			GAGTT	-0.064	GTATAA	0.91	563			TCTGC	-0.053	ATGTAT	0.845
564			TATGC	-0.082	CGCTCA	0.652	564			TCGGA	-0.033	TCTCGA	0.482	564			CATCG	-0.064	AGAGAA	0.76	564			GTGCT	-0.065	GGAGAG	0.904	564			AAAGG	-0.054	CCATTT	0.844
565			GCCTC	-0.084	TCACCG	0.652	565			CGAGC	-0.034	ATTTTC	0.481	565			CTCTA	-0.064	CTCATA	0.759	565			GACGG	-0.067	GATGGA	0.902	565			GTAAG	-0.056	TTGCAC	0.841
566			GTTAC	-0.084	CACGTC	0.649	566			GGATT	-0.043	ACTCAA	0.481	566			TTTGG	-0.065	GGAGAA	0.758	566			AAAGT	-0.067	TTTCAC	0.901	566			GTTTT	-0.057	CGGCCC	0.84
567			AAGGG	-0.085	GCAGAC	0.649	567			CAATG	-0.044	CTATTC	0.48	567			GACTA	-0.065	CGGCCC	0.757	567			CTGGC	-0.069	AATGTA	0.901	567			TGACT	-0.057	CTTTTC	0.84
568			AGATA	-0.085	GGCGGT	0.649	568			CGTAT	-0.044	ATTGGT	0.48	568			CGGGA	-0.067	ACAATG	0.757	568			TCTGG	-0.073	GTAATA	0.899	568			GACTA	-0.057	GGGGCG	0.837
569			TTAGC	-0.086	CCGCCA	0.646	569			TGATT	-0.047	GCTCTC	0.479	569			GAAGT	-0.067	GCAGTC	0.756	569			GGTGT	-0.075	TATTGT	0.898	569			GTCCG	-0.058	TTCCAC	0.835
570			AATGG	-0.087	GGGCCG	0.646	570			CCAGG	-0.048	CTCCAT	0.478	570			CGCAA	-0.071	TCAACA	0.755	570			ACTGG	-0.076	GAATGG	0.898	570			CACCG	-0.07	TAGAAT	0.835
571			GTATA	-0.088	CTGCAC	0.645	571			GATTT	-0.048	TGTCTT	0.477	571			TCACC	-0.071	ATACTT	0.755	571			AGGTA	-0.078	GAGGAT	0.897	571			TTCGT	-0.07	GTCGCA	0.833
572			CGATC	-0.093	GCCACC	0.645	572			CTATG	-0.048	CGTTTC	0.477	572			TCAAC	-0.072	ATTGAT	0.754	572			GGACT	-0.081	TTTAAG	0.897	572			GGCCT	-0.074	GAGGAT	0.832
573			ATGTA	-0.095	GCTCGG	0.644	573			GTCGA	-0.049	CGTCGG	0.476	573			TGCCA	-0.072	TGATGA	0.754	573			CATCT	-0.084	TAAACT	0.897	573			GGGCT	-0.075	TGTGAT	0.832
574			GATCT	-0.096	GGTCCG	0.642	574			TGTAC	-0.05	TCAGCG	0.476	574			TTGGG	-0.075	ACAGAC	0.753	574			CCTAT	-0.086	TAGGCA	0.896	574			AGAAC	-0.075	CATACG	0.831
575			TGCCA	-0.097	AGTGCA	0.641	575			GTACC	-0.051	GCGTTT	0.476	575			CCTCC	-0.076	GCATAT	0.751	575			CGGTG	-0.088	ATTATC	0.892	575			CTCTC	-0.076	TATGGC	0.831
576			CTCCG	-0.098	ACGCGG	0.64	576			ATCCT	-0.051	CTCAAC	0.476	576			CTGTG	-0.077	CAGGAT	0.75	576			TACGT	-0.091	AGATGG	0.892	576			GTATT	-0.078	ATTCAA	0.829
577			CGTGC	-0.103	CAGCCG	0.64	577			AGCTA	-0.051	TCGGTC	0.475	577			TGGTT	-0.079	AATAGG	0.75	577			ATCGC	-0.099	GGGCAT	0.889	577			TGTTG	-0.078	GATGGC	0.829
578			TTACG	-0.103	CCCGGC	0.639	578			TGCAA	-0.054	TCTTGC	0.475	578			GTGGA	-0.079	AAAATT	0.75	578			ATCTG	-0.1	ATTCAA	0.889	578			AAGTT	-0.083	GAGGAA	0.829
579			GTCCT	-0.104	TATCAG	0.639	579			TTGCC	-0.054	TCGGCA	0.474	579			TCGTT	-0.081	CACAGT	0.748	579			CTTAG	-0.104	CCATTA	0.888	579			TCCAG	-0.084	ATTATC	0.828
580			TTTGC	-0.106	TGGCAA	0.639	580			TTCGA	-0.055	TCTCGC	0.474	580			TGTCG	-0.082	AACTAC	0.748	580			TCTAC	-0.106	AATGGG	0.888	580			TCACC	-0.086	GGAGAT	0.828
581			TGTGC	-0.107	CGCAAC	0.637	581			AGGAT	-0.057	TGGTAT	0.474	581			TGACT	-0.083	CGGCAG	0.746	581			GCTAC	-0.109	GAGAAA	0.885	581			TAAAA	-0.088	ATAACG	0.827
582			TGCCG	-0.108	TCAGGT	0.637	582			TAAGG	-0.057	GGCTAC	0.473	582			CAGCC	-0.091	CATACG	0.744	582			GATCT	-0.109	GGATTT	0.884	582			AAGTA	-0.089	CAGGGA	0.826
583			AGTAG	-0.111	ATATTT	0.636	583			CACCG	-0.058	GGTTCA	0.473	583			GGTAG	-0.092	CATAGA	0.744	583			GCCGC	-0.111	AATACT	0.883	583			ACGCT	-0.09	TTTATC	0.826
584			GTACG	-0.111	CACTAC	0.636	584			CCAGT	-0.058	TGGTGG	0.473	584			TGTCC	-0.093	AGGATA	0.744	584			GTCTG	-0.114	GTGGCA	0.881	584			TAGTG	-0.091	GGGGAT	0.825
585			GTGAT	-0.111	TATCAA	0.636	585			TTCCG	-0.058	CAATCC	0.473	585			TTGTG	-0.094	TTTCTA	0.742	585			CGGGA	-0.116	ATGCAT	0.881	585			CTCTA	-0.093	ATACTG	0.824
586			TTTCC	-0.112	CATGTA	0.635	586			GTCCG	-0.06	GGTGGT	0.472	586			TGCTC	-0.095	GATTAT	0.742	586			GTTCG	-0.117	GATTAG	0.88	586			GGACT	-0.095	CTTTTT	0.823
587			AGTTT	-0.113	GTCTCG	0.635	587			CCAAT	-0.06	CATACC	0.472	587			GTACA	-0.096	GGCATG	0.741	587			TCTAG	-0.121	GGATAG	0.879	587			GGTCT	-0.096	TGTGTG	0.823
588			TAGTT	-0.113	GTGCAC	0.635	588			AAGGC	-0.063	CTCTTG	0.472	588			TTCGT	-0.096	ATCGCA	0.741	588			GGCGC	-0.122	GAGAAT	0.879	588			ACCGC	-0.096	AAATGA	0.823
589			TAGCT	-0.114	AGCAAC	0.634	589			CGCAA	-0.063	GGCGCT	0.471	589			CTGGG	-0.097	ATAAGG	0.741	589			AAGAG	-0.124	TCTTTT	0.878	589			TGTAC	-0.096	GGGAAG	0.82
590			CCTCA	-0.116	AGGACA	0.634	590			GCCGC	-0.064	ACTATC	0.471	590			TAGTA	-0.097	TTACTG	0.74	590			CTCTA	-0.125	GAAGGG	0.874	590			TCAAC	-0.101	CACAGA	0.819
591			CGCTA	-0.116	TTCACG	0.634	591			TGGGA	-0.064	ACGGCA	0.47	591			TCCGG	-0.098	GGGACA	0.739	591			AAAAG	-0.126	TTTCTA	0.873	591			AAGTG	-0.105	ATCAGT	0.819
592			ACGCT	-0.117	TTACAC	0.633	592			ACTTA	-0.064	GCGGCT	0.47	592			TATCG	-0.099	ACTTAC	0.738	592			GCTTC	-0.127	TTTTAG	0.871	592			CCGCC	-0.111	CTGCAC	0.819
593			CTCTG	-0.117	ACGTCG	0.632	593			TGAGT	-0.064	CGAACA	0.47	593			TGTCA	-0.1	GCACGG	0.737	593			AGCAT	-0.128	TATCAC	0.87	593			CTCCA	-0.112	TTAACT	0.819
594			TGGAC	-0.117	CACGCG	0.632	594			GTGTA	-0.069	CTCTCG	0.47	594			GGCGC	-0.103	AGATCA	0.735	594			CGCGG	-0.129	TTCACT	0.87	594			GCTTC	-0.114	AATGGA	0.818
595			TGTGT	-0.119	ATACGG	0.631	595			GCGGG	-0.074	GGTCGG	0.469	595			TAGCT	-0.105	CTTTAA	0.735	595			GTCTC	-0.13	ATAGAG	0.869	595			TTCCC	-0.114	GGGCAT	0.817
596			ATGTG	-0.122	CAGGAC	0.631	596			TTACG	-0.074	TGGGGT	0.469	596			GTAGG	-0.107	ACATGT	0.734	596			AGTTG	-0.132	ACTGAT	0.869	596			AGCGG	-0.115	CAATTC	0.815
597			CTCCA	-0.124	GGCCGT	0.631	597			TCCCT	-0.075	GGAGCA	0.468	597			CTCAC	-0.109	TACTTT	0.734	597			AGACT	-0.132	GAAGGA	0.868	597			TCCGG	-0.119	CATCTA	0.815
598			TGCTA	-0.125	GCCATT	0.63	598			ACGGT	-0.077	AGAGCA	0.468	598			ACCAC	-0.11	ATGCAT	0.732	598			GACTT	-0.133	ATACTG	0.867	598			ACGGT	-0.12	GGGATG	0.815
599			TAAGT	-0.126	TCTTCA	0.63	599			CCCAT	-0.078	TTCTCG	0.468	599			GTCCT	-0.111	GTCGGT	0.73	599			AGAGT	-0.134	TAAAGG	0.867	599			GTTCC	-0.12	TGATGG	0.815
600			TGTAC	-0.126	GTCGCC	0.627	600			CCTAT	-0.08	GGTCAT	0.467	600			GGATC	-0.112	TCAGTC	0.729	600			CTGTG	-0.136	AACAGG	0.866	600			CCGTT	-0.121	TCTTTT	0.814
601			TCTTG	-0.127	CAACGG	0.625	601			CTATA	-0.081	TTCGTT	0.467	601			TGTTG	-0.112	GTGAGG	0.729	601			CGCAC	-0.137	CAGGAT	0.866	601			GGTTC	-0.123	GAGGAG	0.813
602			CAAAT	-0.128	CAGAAC	0.624	602			CGTCC	-0.082	TGTGGT	0.467	602			TTGAA	-0.112	GAAATA	0.729	602			TGGTA	-0.138	GGCATG	0.863	602			TACGT	-0.125	TAGAGG	0.812
603			GTATT	-0.129	CAGTAA	0.624	603			ATGCG	-0.083	TCGGCG	0.466	603			GCACC	-0.115	TGCGGC	0.728	603			CTAGT	-0.139	AATAGT	0.862	603			GGTCC	-0.126	AAGGGA	0.812
604			TCGAT	-0.131	CACTGT	0.623	604			TAAGT	-0.084	CAGGCG	0.465	604			GGTCC	-0.115	GGGCAG	0.728	604			CAAGG	-0.141	ATCACT	0.861	604			GCTCA	-0.131	TTATGT	0.809
605			TTGAT	-0.134	GGACAC	0.623	605			CCCTT	-0.084	ATCTTC	0.464	605			GTCTG	-0.119	CTTTCT	0.728	605			CTTGT	-0.141	ATCTAT	0.86	605			TTTGG	-0.131	TATGAC	0.809
606			GAGAG	-0.137	CTGCAT	0.622	606			CTGTG	-0.086	GGGCAT	0.463	606			AAACT	-0.119	GTGGCA	0.727	606			TAGAC	-0.141	GAAAGA	0.86	606			GCCCC	-0.133	GCCGGC	0.808
607			GATAC	-0.138	CGCATT	0.62	607			TCCTG	-0.089	ACCAGG	0.463	607			CGCTC	-0.12	TCTACA	0.726	607			GTCTA	-0.147	TTCATG	0.859	607			CGCTG	-0.135	TGCAAT	0.808
608			CAGCG	-0.141	GCCATA	0.62	608			CAAAT	-0.09	ACAGGG	0.462	608			GTGCT	-0.12	CAGAAT	0.726	608			GCCAC	-0.15	TATTCT	0.859	608			AACGG	-0.136	TCGGCT	0.807
609			TTTTG	-0.141	GTCATA	0.62	609			TACTG	-0.09	AGCTCA	0.462	609			AAGTC	-0.121	CTAATT	0.725	609			AGTCT	-0.15	TAGATG	0.859	609			GCTAA	-0.136	AAGTCG	0.807
610			CTTGT	-0.143	GGTCAT	0.618	610			CGCTA	-0.092	GTTCTT	0.462	610			AGCAT	-0.122	GCTATA	0.724	610			TGAGT	-0.15	GACAGG	0.858	610			TAACG	-0.139	CAGATT	0.807
611			GTTGC	-0.144	CAGATA	0.616	611			TTGAG	-0.092	CTTGGG	0.462	611			TCTGG	-0.125	TCAGAT	0.723	611			ACGGG	-0.154	GGGGAA	0.858	611			CGCGG	-0.141	TACAAC	0.803
612			TCAAA	-0.144	GCAGGT	0.616	612			GGGCC	-0.093	GTGTTT	0.461	612			ACGGG	-0.127	AGGGGT	0.722	612			CTGGG	-0.16	AAGACA	0.858	612			TGGTT	-0.142	TATTCT	0.803
613			TCTAG	-0.144	TGCATA	0.616	613			CGACA	-0.093	AGGCTT	0.46	613			CTAGG	-0.129	TTCCAC	0.722	613			CTGGT	-0.16	CATAAG	0.856	613			CAGCT	-0.144	TACTAA	0.803
614			TGTTA	-0.144	CACGGT	0.615	614			AGCTG	-0.097	TGGGCT	0.46	614			TGAAA	-0.13	TTCAGT	0.721	614			CTGTC	-0.165	TACACT	0.856	614			GATCT	-0.149	GAAGAA	0.802
615			TAGTA	-0.145	ACAGTT	0.614	615			AACTC	-0.097	CTCAGT	0.459	615			GGACT	-0.133	TGGAGG	0.721	615			GCTCA	-0.168	CACGGC	0.855	615			CTGGA	-0.152	TTTATG	0.801
616			GTTTA	-0.147	GCGCGC	0.613	616			CCTCG	-0.098	GCTTCT	0.459	616			CCCCG	-0.133	TATAAG	0.72	616			GAACT	-0.17	TTATGG	0.855	616			GCTCT	-0.153	ATAAGT	0.801
617			GCTAG	-0.149	GGGCAA	0.613	617			GAGGC	-0.099	TCTGGG	0.459	617			GTGGT	-0.135	TAAAAT	0.72	617			CTAAA	-0.179	CATGCA	0.852	617			TAGTT	-0.153	CAGGAA	0.8
618			CAAGC	-0.15	TTCAGC	0.613	618			GTATA	-0.099	TTTGGG	0.459	618			GGTAT	-0.136	GGAGAT	0.719	618			GCTTG	-0.18	TGATGG	0.852	618			CTAGG	-0.154	ATAAAG	0.8
619			CTAGT	-0.151	GACATC	0.612	619			GGAGT	-0.104	TTGCTT	0.459	619			AGTTT	-0.136	ACAGTA	0.715	619			TGGGC	-0.181	CGGGGG	0.85	619			GTTGT	-0.155	ACACGC	0.797
620			CTTTG	-0.153	GGCGCT	0.61	620			ACTAG	-0.105	CCTACA	0.459	620			CCTCT	-0.136	CCGGCA	0.712	620			ACGGT	-0.185	TATAGT	0.849	620			TTGGA	-0.157	CATAGA	0.797
621			TACTG	-0.154	CATGGA	0.608	621			ATAAT	-0.108	TTATTT	0.458	621			CTCCC	-0.136	GCTACA	0.712	621			TCTCA	-0.187	GGGGCT	0.848	621			GGTAA	-0.158	CAGAAT	0.797
622			GTTGT	-0.156	GCCAGC	0.608	622			TACGG	-0.11	TCGGTA	0.458	622			TGTCT	-0.139	GGCATA	0.71	622			AAGCA	-0.189	TTAAAG	0.848	622			CCTCT	-0.16	ATAGGG	0.796
623			GTTCC	-0.158	CGCAGG	0.606	623			TGAGG	-0.111	TTGTCT	0.458	623			GGGCC	-0.14	CTTTAC	0.71	623			GTTAC	-0.189	ATACTT	0.846	623			CAAGT	-0.161	TGAGGA	0.796
624			AAGGT	-0.159	GCATGT	0.604	624			AGCGT	-0.111	GGTTCT	0.458	624			GTAAG	-0.14	ACTTAA	0.709	624			ACGCT	-0.196	TACTTT	0.846	624			CAGCC	-0.164	TTTACT	0.796
625			TGTTG	-0.159	ACTCAT	0.603	625			CCGTT	-0.114	GGGCTT	0.457	625			TCGGA	-0.141	GGGAAT	0.707	625			TCGAT	-0.199	ATGCAC	0.845	625			CGGTT	-0.165	ATTACG	0.795
626			TGATA	-0.16	ACTGGC	0.603	626			CGGCC	-0.115	GGCCAC	0.456	626			TGAAC	-0.141	GGAAGA	0.707	626			CGGTA	-0.2	AGGCAT	0.84	626			GGAAC	-0.165	TCCTTA	0.795
627			AATTA	-0.161	AGTTCA	0.603	627			TCCTA	-0.115	CATGTG	0.455	627			ACAGC	-0.142	TATAGG	0.706	627			GTACA	-0.206	TCCTTT	0.839	627			TTGGT	-0.166	ACGCAC	0.794
628			GTGTG	-0.161	ACAATG	0.602	628			GTGCC	-0.115	CTCAGG	0.455	628			ATCTC	-0.142	AATATC	0.706	628			TCCGT	-0.206	CGGCAT	0.838	628			ATCTC	-0.169	ACTTAA	0.793
629			TAGTG	-0.161	GTCCAT	0.601	629			CTAAT	-0.117	TCGTTT	0.455	629			CGGTG	-0.144	GGTGGC	0.705	629			TCGTC	-0.207	CAATGA	0.838	629			TAGCT	-0.169	GGCAGC	0.792
630			TGTCC	-0.162	CCTTCA	0.6	630			AAATC	-0.122	GGTATC	0.455	630			TCTGA	-0.145	GCATAA	0.704	630			CAAGT	-0.211	GCAATT	0.837	630			GGACG	-0.17	CGGCCG	0.792
631			ACTAG	-0.164	GCAGCG	0.6	631			CCTTG	-0.123	AGCACG	0.454	631			GTTAC	-0.147	TGGCAC	0.703	631			GTCCT	-0.211	GACAAT	0.837	631			AAAGA	-0.17	ATGTGG	0.792
632			AGCCG	-0.164	CAGCTC	0.598	632			ATGTG	-0.124	TTAGGT	0.454	632			TAAAG	-0.147	GATGGC	0.703	632			CTAGA	-0.214	ATGTGG	0.829	632			AGGGC	-0.171	AAGATG	0.791
633			GTATG	-0.164	TTACAG	0.598	633			GGCGA	-0.126	ATGCAC	0.453	633			GGACG	-0.148	TAATGA	0.703	633			TCCGG	-0.217	TGGGGA	0.828	633			GTCTG	-0.171	TTCTTC	0.789
634			GTGTT	-0.168	GGGCCA	0.597	634			CGCCA	-0.126	TATCTT	0.453	634			GTTCC	-0.148	AGGTGG	0.701	634			CCAGT	-0.218	GAGGAA	0.825	634			AGTAG	-0.172	TTACTT	0.789
635			ATCCG	-0.169	TTCAGA	0.597	635			TGTCC	-0.126	GGTTTT	0.453	635			AAAGG	-0.149	TGCAAT	0.701	635			TCTGA	-0.219	GGAAGG	0.822	635			GTCGT	-0.175	CCATCA	0.788
636			CTGTA	-0.17	GCTCAC	0.596	636			ACGTT	-0.126	GTCACT	0.452	636			AGCGG	-0.15	GGCCAT	0.694	636			GGACG	-0.221	GGGCAC	0.819	636			GTGCT	-0.175	GGGCAC	0.787
637			GGAAC	-0.17	GGTGGG	0.596	637			TGGCC	-0.129	TCGTCA	0.451	637			GTGAA	-0.15	AGTGGC	0.694	637			TCCTC	-0.221	TCGGCT	0.817	637			AGTTT	-0.176	AAATCA	0.787
638			GTAAT	-0.171	TTTCAA	0.596	638			TGGAG	-0.129	CTGGCA	0.45	638			CACTC	-0.157	TCTTCA	0.694	638			GTGCG	-0.222	AATACG	0.817	638			GACTG	-0.178	GCCGCA	0.786
639			GTTTG	-0.173	TGGCCG	0.594	639			CCGCT	-0.131	CCATAT	0.449	639			GCTAA	-0.157	GATTTT	0.694	639			CGGAA	-0.223	ATGATC	0.815	639			AAGGT	-0.18	TGGCCA	0.785
640			TTGGA	-0.173	CGCCGC	0.592	640			ACTGC	-0.14	TTTTTC	0.449	640			CGGTT	-0.164	GTTCAT	0.693	640			CTAAG	-0.224	TGGGGC	0.813	640			CAAGG	-0.181	TGGATG	0.785
641			CCACT	-0.176	AGACAT	0.591	641			TTAAG	-0.146	CAGGTA	0.448	641			GATCT	-0.164	TAGAGG	0.693	641			ACTGC	-0.227	TATGTG	0.813	641			CGGTG	-0.181	ATGGAC	0.784
642			CCTTT	-0.176	CCATAT	0.591	642			CGCTG	-0.15	GCAGTC	0.447	642			TAGTT	-0.164	CTACTA	0.691	642			TGCTC	-0.228	ATTCAG	0.812	642			GTAGG	-0.181	TCACCA	0.783
643			ACAAA	-0.179	CATAGT	0.59	643			GGAGG	-0.152	CGAGCA	0.447	643			GTCGT	-0.166	AACTTT	0.691	643			GAGTA	-0.228	AGGGAT	0.812	643			AAGCA	-0.185	GCGGGG	0.783
644			AGCTT	-0.18	GCAAGG	0.589	644			AAGTT	-0.152	TATTCT	0.447	644			CCCCA	-0.168	ACAGTC	0.69	644			GCTAG	-0.23	TCATAC	0.811	644			ACCAC	-0.19	TTCAGT	0.782
645			CTTAC	-0.18	AGCATG	0.588	645			CGCCT	-0.155	TACAGG	0.446	645			TGAGA	-0.169	ATCTAT	0.689	645			GTCCA	-0.234	ACACTT	0.81	645			GTTTG	-0.192	TTAATC	0.782
646			GATTA	-0.18	CGGCTT	0.587	646			ACGCT	-0.157	AGCGTC	0.446	646			CTGGT	-0.17	ATTCTT	0.687	646			GTTTC	-0.234	AAATTC	0.81	646			CTAGT	-0.195	ATGCAA	0.781
647			GTCCC	-0.18	GTCAGC	0.587	647			GCCGT	-0.16	GGTCTT	0.446	647			GTCTC	-0.175	GATCAT	0.685	647			GGTGC	-0.236	TGATAG	0.81	647			TGTCT	-0.197	ACATTG	0.78
648			TTGTA	-0.182	AGTCTC	0.586	648			TAGAT	-0.16	TGGTTG	0.446	648			GTTGT	-0.177	TGCTGC	0.685	648			CTCCT	-0.236	GGGAGT	0.807	648			TGCTC	-0.197	AAAGAT	0.78
649			TTTAA	-0.182	CGTTCA	0.586	649			CAGAA	-0.161	GTTTCG	0.446	649			CTAAC	-0.178	CCGCAT	0.684	649			GCCTT	-0.237	CGGCTA	0.806	649			GGTAG	-0.201	GGAGGC	0.779
650			GGAAT	-0.184	GAGGTC	0.586	650			TAAGC	-0.162	TGGGTC	0.443	650			ACGGA	-0.18	TGGGAG	0.684	650			TAAGC	-0.242	TTTCTT	0.806	650			CCCCT	-0.202	GATGTG	0.775
651			ACCAC	-0.188	CAGGGG	0.585	651			TCCGG	-0.163	TGTTGT	0.443	651			CCCAT	-0.189	TCCTTA	0.683	651			ACATC	-0.244	TTCCAT	0.805	651			GGCCC	-0.203	TTACTG	0.773
652			ACTAC	-0.19	GGAGTC	0.582	652			CTGTA	-0.165	TTTATC	0.442	652			TTTCG	-0.192	CAACAA	0.681	652			AGCTT	-0.245	GGTGGG	0.803	652			TCTGG	-0.204	AGGAAT	0.772
653			GATGT	-0.19	AGGTCA	0.581	653			GAGTC	-0.168	ATTCTC	0.442	653			GTTTG	-0.192	GTCGGA	0.681	653			TCGGG	-0.247	GGGATG	0.803	653			GGGTA	-0.205	AGATTT	0.771
654			AGTTA	-0.191	AGGAGG	0.58	654			GCGCC	-0.17	TTCGGT	0.442	654			AGACT	-0.193	TGGGGC	0.681	654			CCGCT	-0.248	TTGATA	0.801	654			CTTGT	-0.205	GCTATA	0.77
655			AGTTG	-0.191	CATGGT	0.58	655			ATATG	-0.17	TATTTC	0.441	655			GGTAA	-0.194	ACACGG	0.68	655			GCGAT	-0.25	AGTAAA	0.801	655			GTTCG	-0.207	GAATTT	0.77
656			CCAGC	-0.191	GGGGCT	0.58	656			CGAGT	-0.17	GGGTCT	0.441	656			GTCTT	-0.195	GGCAGC	0.68	656			CAGCT	-0.254	GTCGGT	0.8	656			AGTTG	-0.209	GTCGGT	0.769
657			ATGAC	-0.192	GCACTT	0.579	657			GGACA	-0.172	TTTAGT	0.441	657			GGTGT	-0.197	CTTCAC	0.68	657			ATCGT	-0.255	GAGATA	0.8	657			GACTT	-0.21	CATGAC	0.769
658			GTATC	-0.197	AATGCA	0.578	658			ATGTA	-0.172	CTCGGT	0.441	658			TGGAC	-0.197	TCTTTC	0.68	658			CGGGT	-0.26	GATTCA	0.799	658			GGTAT	-0.212	CCTTAT	0.769
659			TCTGA	-0.199	TCTGCA	0.577	659			GGACC	-0.172	TTTTGG	0.441	659			TAGTG	-0.197	CAGGAA	0.679	659			TGTAC	-0.262	GGGAAG	0.799	659			TCGTC	-0.215	TATTGT	0.768
660			ACTTA	-0.2	ACAAAT	0.576	660			ACCAA	-0.173	GTTGGC	0.44	660			ACTCT	-0.198	TGAGGG	0.679	660			CTGGA	-0.262	TTTTCC	0.798	660			GCAAA	-0.217	ATAGAC	0.768
661			GACAA	-0.201	TCGCCA	0.574	661			GAATC	-0.177	TTTATT	0.44	661			TGCCG	-0.199	AACTAA	0.679	661			ATGCG	-0.263	CATATC	0.797	661			GTGGT	-0.219	GCATGA	0.767
662			GGTAA	-0.204	GCGTCG	0.573	662			GGAGC	-0.178	GGCTTG	0.438	662			GACTG	-0.201	TATTAG	0.678	662			TCTGC	-0.264	GTGAGG	0.795	662			CGCAA	-0.22	AAATAG	0.767
663			CGTTT	-0.205	AGACAG	0.571	663			TCTGA	-0.178	TCTCCA	0.438	663			TTGGA	-0.202	TTCCGT	0.677	663			AAATC	-0.266	CAAATT	0.794	663			CTCAC	-0.221	CGCATC	0.765
664			CCTTC	-0.207	CTTACA	0.571	664			CGGGG	-0.179	GGCACG	0.437	664			CTGGA	-0.205	TCCGCT	0.675	664			ACGAA	-0.266	GAGATT	0.794	664			CTGGT	-0.222	CCATTC	0.765
665			GTGGA	-0.207	GCGTCC	0.571	665			GTGAT	-0.179	TTGCAT	0.437	665			GCCTT	-0.208	AGGATT	0.674	665			CAACT	-0.269	GAGGAG	0.793	665			CCTCC	-0.222	GACATG	0.764
666			AGAGT	-0.209	GTCAAT	0.571	666			AGCGC	-0.179	ATTCCA	0.437	666			TTCCC	-0.208	ATCATG	0.673	666			CGTTA	-0.274	TTCCTT	0.793	666			CCAGG	-0.223	AATGGC	0.763
667			CCCAT	-0.209	GGCGAG	0.57	667			AATTT	-0.18	TTTTGT	0.437	667			AAATC	-0.211	CATGAC	0.673	667			CGCTG	-0.278	TGAGGG	0.791	667			AGTCT	-0.226	AATTCC	0.763
668			CTGTG	-0.209	ATATAG	0.569	668			TTTGA	-0.186	GGCATA	0.435	668			AGTCT	-0.212	GATAGA	0.673	668			CGAAT	-0.282	TGGCAC	0.788	668			TTTCG	-0.226	AATGTG	0.763
669			TACGT	-0.209	AGGCGA	0.568	669			TATCC	-0.186	GGCAAT	0.435	669			GTGTT	-0.212	TATTCC	0.671	669			CTCTC	-0.283	TGCAGG	0.788	669			TCTGA	-0.228	TCACTG	0.761
670			CCGCG	-0.21	GCATTA	0.568	670			CTAAC	-0.187	CATAAA	0.435	670			TCCAG	-0.218	AAGGGA	0.671	670			CGTCT	-0.287	GGGGGT	0.788	670			GTGTT	-0.23	CGCGGC	0.76
671			GAGTT	-0.21	CGACAT	0.567	671			ACTGT	-0.188	GGGGGG	0.435	671			GCAAA	-0.219	CGCCAT	0.67	671			TGGAC	-0.289	AAATGG	0.788	671			AAATC	-0.23	GACAAT	0.759
672			CTATG	-0.212	CAGGGT	0.565	672			AGCGG	-0.192	ATATTC	0.435	672			GTCAC	-0.221	ATACGG	0.669	672			CGTTT	-0.291	AGAAGG	0.786	672			GTGAC	-0.231	TTTCTT	0.759
673			CTGAT	-0.216	TACAAC	0.565	673			AGCCA	-0.193	CCCATC	0.435	673			CTCTG	-0.224	ATGCAA	0.668	673			GATGC	-0.291	ATTTGT	0.785	673			CGGGA	-0.232	TAATGT	0.759
674			CTTCG	-0.216	ATTGCA	0.564	674			GACTT	-0.194	TGTGTT	0.434	674			AAGTT	-0.225	CACACG	0.667	674			GTTGC	-0.3	AGGGGT	0.784	674			ATCGT	-0.24	CACACG	0.758
675			GCCCC	-0.217	TCAGCT	0.562	675			GATGG	-0.195	AGTCGG	0.433	675			AGTGA	-0.225	GGAATG	0.666	675			CGTCG	-0.301	GTGGCG	0.783	675			GCGCA	-0.243	CGGGGG	0.757
676			GAATC	-0.219	TACAGC	0.561	676			CCTGT	-0.196	TTGGCA	0.433	676			GGTGC	-0.226	CTTTCC	0.666	676			AGTGC	-0.301	AATATC	0.781	676			CGCCG	-0.244	TTAGAT	0.754
677			TCGTG	-0.221	ATGGGG	0.56	677			AGTCC	-0.197	TTAGTC	0.433	677			CAAGG	-0.227	GGCAAG	0.665	677			CCGTT	-0.303	TATGGG	0.78	677			TAGAC	-0.244	TCTACA	0.753
678			AATCT	-0.222	CATTGG	0.56	678			GTACG	-0.198	ACACGG	0.432	678			GTTCG	-0.227	CCTTTT	0.665	678			ATCCT	-0.306	ATGCAA	0.779	678			CTCCC	-0.244	ATTAAG	0.753
679			AGGAA	-0.223	TACACG	0.56	679			GTAAT	-0.198	AGGCAA	0.432	679			CTTGT	-0.227	TTCTGT	0.664	679			CCATG	-0.308	TGTGAT	0.778	679			CCCAT	-0.246	CTACAC	0.75
680			CAACG	-0.227	CACTTT	0.559	680			AGGAC	-0.2	GGGTTT	0.432	680			AGTAG	-0.228	CACCAC	0.663	680			GATCG	-0.308	TTTCAA	0.777	680			GTTAA	-0.248	TATAGT	0.75
681			ACGGA	-0.228	GGGCTC	0.559	681			TTTAA	-0.2	TAGGTT	0.432	681			AAGGT	-0.23	TATGGC	0.663	681			GCGCG	-0.316	CTTACA	0.777	681			AGACT	-0.248	TATTGC	0.75
682			CTCGT	-0.229	TGGGGG	0.559	682			GAGGG	-0.202	CTTAGG	0.432	682			TAGAC	-0.23	CTATTC	0.663	682			GACAC	-0.317	GAGAGA	0.772	682			CTAAC	-0.25	TCTTTC	0.749
683			TTAGA	-0.234	TCCATT	0.558	683			CTAAG	-0.203	GGCGCA	0.431	683			TACGT	-0.234	AGATTT	0.662	683			CACGC	-0.318	GGAATT	0.769	683			CACGT	-0.251	TCGCAT	0.748
684			GCCTT	-0.236	AGCATT	0.555	684			AAGTC	-0.204	GTGTCT	0.431	684			GACTT	-0.234	CCTTCA	0.661	684			GACTG	-0.318	GGGATA	0.768	684			TCTAG	-0.252	GATTTT	0.748
685			TGATG	-0.237	CGGGGG	0.555	685			CCACC	-0.204	GTAGTT	0.431	685			CTAGT	-0.236	ACTGCT	0.661	685			GCGCT	-0.32	CGGCTT	0.767	685			AAACT	-0.252	GGGAAT	0.747
686			TTGTG	-0.242	GACATG	0.55	686			GCGAT	-0.209	CTTTTC	0.43	686			CTCCG	-0.242	AACCAT	0.66	686			AGCAC	-0.322	TGAAAA	0.767	686			GCCTT	-0.256	AGATGG	0.747
687			CTTAG	-0.243	GGCTAC	0.55	687			GGCCG	-0.21	CACGTC	0.429	687			TCGTC	-0.245	TTCTCT	0.658	687			GCGCA	-0.322	ATAGTA	0.766	687			GGCGC	-0.259	TTATTG	0.746
688			GCGAG	-0.247	ACGCAG	0.549	688			TGACA	-0.21	AGCATA	0.429	688			GCGCA	-0.248	CTCATT	0.657	688			AGTCC	-0.326	GTGATA	0.766	688			TTGGG	-0.259	GATAGG	0.744
689			AGAAT	-0.249	CGCGGG	0.547	689			ACTAA	-0.21	CTCGGG	0.429	689			TGTAC	-0.248	GGACGG	0.657	689			CTTCC	-0.326	TCACTA	0.764	689			CCTGT	-0.262	AACAGG	0.743
690			AGTAA	-0.249	TGGGGC	0.547	690			TGCCA	-0.211	CATAAG	0.428	690			GGCGA	-0.249	ATGGGA	0.655	690			GGTCC	-0.327	TGAGGA	0.762	690			GAACT	-0.262	TTATAG	0.743
691			GGACT	-0.252	ATATTC	0.546	691			ATAAC	-0.213	TACAGT	0.427	691			TCTAG	-0.249	TATTGC	0.655	691			GCTCC	-0.327	GCAGGG	0.761	691			TCACG	-0.267	CTTTAA	0.743
692			CTCCT	-0.254	GCGCTC	0.546	692			TCTAA	-0.214	GCTCGG	0.426	692			TGGTA	-0.252	AAGATT	0.655	692			TACGA	-0.329	AATTGT	0.76	692			CACTC	-0.267	GAATAG	0.743
693			ACCAG	-0.255	ACAAGG	0.545	693			CTACG	-0.216	GTTCAG	0.426	693			CTTAG	-0.252	TCGCAC	0.654	693			CGGAG	-0.332	GAACAA	0.759	693			CAGAC	-0.27	GGATAT	0.742
694			GTGAC	-0.257	CATGCG	0.545	694			ACCTC	-0.216	ATTTCT	0.426	694			TGCGC	-0.255	CACTGT	0.654	694			GTCGA	-0.339	GGACAT	0.758	694			CCAAT	-0.271	CTTTCC	0.742
695			CGAGC	-0.258	TCCATA	0.545	695			AGGCC	-0.217	TTCACC	0.426	695			GCTTG	-0.257	TACTAC	0.654	695			CCGCA	-0.341	CATACT	0.756	695			CTTAG	-0.278	AGCAGG	0.741
696			ATGCG	-0.26	CACTTA	0.544	696			CCGGT	-0.218	GTCGTC	0.425	696			TAACG	-0.257	TGTCGG	0.653	696			CGCCA	-0.353	CTTCAT	0.754	696			GGCGA	-0.281	GGGAGT	0.741
697			TCGTA	-0.261	TCAGGG	0.544	697			CTGAT	-0.22	ATCTTT	0.425	697			CCAGG	-0.259	TGCACG	0.653	697			TGCGC	-0.354	TTAGGA	0.753	697			GTCTT	-0.281	GGCCGC	0.74
698			AGATG	-0.264	AGCAGT	0.543	698			CCTGG	-0.22	ATGGCT	0.425	698			CGCAG	-0.26	TTTCTC	0.653	698			GGAAC	-0.354	TGCAAT	0.752	698			AGTGC	-0.281	GGTGGG	0.739
699			CCGTG	-0.265	ATTATT	0.543	699			CCACG	-0.221	GGTATT	0.425	699			CTGCC	-0.265	TAGAAT	0.649	699			TCTCC	-0.355	AAGGAG	0.75	699			GTCTA	-0.282	TGCAGT	0.738
700			CCCCC	-0.266	TTGGCA	0.543	700			CCTTA	-0.222	CATGAT	0.424	700			AAGTG	-0.268	CGCATA	0.646	700			GAATC	-0.359	ATGGAG	0.749	700			CTGGG	-0.292	GGCACT	0.737
701			TAATG	-0.267	TCACTC	0.542	701			TTCCC	-0.227	AGTCAC	0.424	701			CGTTC	-0.269	TATCAA	0.645	701			GCAAC	-0.362	ATTAGT	0.748	701			TGCCG	-0.294	TTGCAT	0.737
702			GAGAT	-0.269	TGAGGC	0.541	702			GATAT	-0.229	TCGGGT	0.424	702			AGTTG	-0.272	ATAAAG	0.645	702			TGTCC	-0.365	TCAGAT	0.747	702			AGAGT	-0.302	GAATGG	0.737
703			AGAGA	-0.274	ATATTA	0.54	703			TTAGA	-0.229	CTTCTC	0.424	703			GAGTT	-0.274	CATAAG	0.643	703			GTTCC	-0.367	GAGGCG	0.747	703			TACGA	-0.302	GGAAAT	0.737
704			CGTGT	-0.275	CAGGAT	0.538	704			GCCTG	-0.229	TAGCAT	0.423	704			AATCC	-0.274	TTAATG	0.643	704			GTGAC	-0.367	CAGGAA	0.747	704			GAATC	-0.303	ATTTAG	0.734
705			CGTTA	-0.275	CGCGTC	0.538	705			GCGTA	-0.23	TTGGGG	0.423	705			CCTGT	-0.278	ACATTG	0.642	705			GTCAC	-0.368	GGCTAT	0.746	705			ATGAG	-0.303	TATTTG	0.733
706			GAATT	-0.276	GCGTCT	0.538	706			TAGAG	-0.233	TCCATA	0.422	706			AACCA	-0.281	TTATAG	0.642	706			TCGTA	-0.371	AGGTGG	0.745	706			CGGTA	-0.31	TCCTAT	0.733
707			CTCTA	-0.278	ACCATA	0.536	707			GTTGA	-0.235	GTTTTT	0.422	707			ACGGT	-0.284	TGGTGG	0.641	707			GTCAA	-0.372	TCTTAT	0.745	707			CTCTG	-0.31	ATTTGA	0.733
708			CTAAT	-0.282	GGGGAG	0.536	708			GGTGA	-0.238	TTCCAC	0.422	708			GTTTC	-0.285	TTTGCA	0.641	708			ATCTC	-0.373	CGCACA	0.744	708			GTTGC	-0.311	CACTGT	0.732
709			CTACT	-0.288	GGTCAC	0.533	709			GGTAA	-0.238	TTGTTG	0.422	709			GTCTA	-0.285	TTAATC	0.64	709			GTTGA	-0.375	TGTCGG	0.744	709			GAGTT	-0.312	TAACAG	0.732
710			GTAAG	-0.289	GTGGCG	0.533	710			TACCT	-0.238	GCAAGC	0.421	710			AAGTA	-0.287	GGATGA	0.64	710			AAGAC	-0.376	GGACAG	0.744	710			CGCTC	-0.313	TTCTGT	0.732
711			CTGGA	-0.29	CGTGCA	0.532	711			CCTAC	-0.24	GCATAG	0.421	711			GAACT	-0.29	AGCAGG	0.638	711			GTCCG	-0.378	TATGAC	0.743	711			CGTCG	-0.316	TAAATG	0.732
712			ACGCG	-0.293	GCAAAC	0.53	712			GAGTG	-0.242	GTGGGT	0.42	712			ATCCG	-0.294	GGCTGG	0.638	712			CATCG	-0.379	TGGGAG	0.742	712			CGTTC	-0.316	TCACAA	0.731
713			CTTGC	-0.295	TAACAG	0.529	713			AGAGT	-0.243	TTGTTT	0.42	713			CGTCG	-0.299	CAGTAA	0.635	713			AGCAA	-0.384	TCACTT	0.74	713			TAGAG	-0.317	ACTTCA	0.73
714			GATTG	-0.299	CGACAC	0.523	714			CTCCG	-0.244	TGTTGG	0.42	714			GTTAA	-0.301	AACTTA	0.634	714			CAAGA	-0.384	ATTCTT	0.738	714			ACTCT	-0.317	CAACTA	0.73
715			AGCTG	-0.301	CGTCGC	0.523	715			ACTCC	-0.245	ACCAAC	0.42	715			CCGTC	-0.304	GGACAT	0.633	715			CCTTC	-0.386	CACACT	0.737	715			GGTGT	-0.318	GTTCAT	0.729
716			TGAGT	-0.305	TGGTCG	0.521	716			AAGGT	-0.246	AAGGCA	0.419	716			AAGCA	-0.304	CAGTCC	0.631	716			TCGTG	-0.386	GGCTTT	0.737	716			TGGTA	-0.318	TGTCGG	0.728
717			CCCGG	-0.306	ACAGCT	0.52	717			TAACT	-0.254	TTGTCG	0.419	717			TCAGC	-0.306	GAGGAT	0.63	717			TGCCA	-0.39	GACTAT	0.737	717			AAAGT	-0.32	TCATGT	0.727
718			CGATA	-0.307	ATTTAT	0.52	718			CGTAC	-0.256	GTCTTC	0.419	718			AGGTA	-0.314	CAAATT	0.629	718			CTAAC	-0.391	ACATCA	0.735	718			GTCAA	-0.331	CTATTC	0.727
719			GAGTA	-0.308	CACTAA	0.52	719			TTAAC	-0.258	ACAGTT	0.418	719			GGAAC	-0.314	CTCCTT	0.628	719			TCCGC	-0.392	CATGTA	0.734	719			TCCTG	-0.335	GCATAC	0.726
720			GTACC	-0.308	CGAACA	0.52	720			ACCTT	-0.258	GGTTGG	0.418	720			GTTGC	-0.316	ACTATG	0.628	720			CCCCC	-0.392	TATCAA	0.733	720			ACGGG	-0.337	CAGGCC	0.723
721			TCGAG	-0.31	TTCCAT	0.52	721			ACGCG	-0.262	TCTCTG	0.418	721			ACGCC	-0.316	GACAAT	0.627	721			ACTCT	-0.392	TGAGAA	0.731	721			TGCGC	-0.337	AGGAAA	0.722
722			CAAAC	-0.313	ATGTCG	0.518	722			TGAGC	-0.264	GAGCAT	0.417	722			GTGCG	-0.318	ATAACG	0.627	722			CGCAA	-0.394	GCATGA	0.73	722			GCTTG	-0.337	TTTTAC	0.721
723			TATGA	-0.314	GCAGAT	0.518	723			GATCG	-0.269	GCGTTC	0.417	723			AGCTT	-0.318	TGATCA	0.625	723			TGTAG	-0.394	TGATCA	0.73	723			AGGTA	-0.338	TAAAAT	0.721
724			ACACC	-0.321	GTGAGG	0.518	724			GTCCC	-0.269	GTTTTC	0.417	724			CAAGT	-0.319	GATAGG	0.625	724			CTCTG	-0.395	CTTTCA	0.729	724			TCAGC	-0.34	TGATGT	0.719
725			AGAAG	-0.322	CGAGGC	0.517	725			CGGAT	-0.27	TTGGGC	0.417	725			AAAGA	-0.32	AGAAGA	0.625	725			GGGCC	-0.398	GCATCA	0.728	725			TGAGT	-0.34	TATTCC	0.719
726			TTAAG	-0.324	GGCCGA	0.515	726			GATGT	-0.27	GCGTCA	0.416	726			CCAAT	-0.327	AAACTA	0.625	726			TCCAG	-0.398	CAATAG	0.726	726			TCGAT	-0.342	AACTTT	0.719
727			ACCGT	-0.325	GTCTCA	0.515	727			TCCAA	-0.27	TTCTGT	0.416	727			GCCGT	-0.328	CTTCCT	0.622	727			CCGGT	-0.399	TACAGT	0.726	727			ACAGC	-0.343	GGGGAA	0.717
728			TGAAT	-0.329	ATGGCG	0.514	728			GAGTA	-0.276	CACTCC	0.416	728			AGCTC	-0.329	TTTATG	0.621	728			AGCTC	-0.4	TAAGGC	0.726	728			CGTTA	-0.347	TCCGCA	0.716
729			ATCCA	-0.33	GCGTCA	0.514	729			AGAGC	-0.276	CTCTTT	0.415	729			CCGGT	-0.332	TCCACA	0.619	729			TCTTG	-0.4	GGGAAA	0.726	729			GTGCG	-0.349	GGTGGC	0.715
730			GAAGT	-0.33	GATGGC	0.513	730			GCCCT	-0.277	GCATGA	0.414	730			CGTTA	-0.332	ACAAAC	0.617	730			CTGAA	-0.402	AGTAAT	0.725	730			ACCGG	-0.354	TCAGAT	0.714
731			TACCG	-0.33	GCTCAG	0.512	731			GGATG	-0.279	CGCATA	0.413	731			GCTAG	-0.336	TTTCCG	0.616	731			TCTCG	-0.414	GTTTAT	0.722	731			GGTGC	-0.354	TATGTA	0.713
732			ATGAA	-0.331	AACACT	0.51	732			CTTGA	-0.283	GGCTAT	0.413	732			AGTGC	-0.338	TCTCAT	0.615	732			TTGCG	-0.416	TAGAAG	0.722	732			CTAGA	-0.354	ATTAGG	0.712
733			TAGAG	-0.331	AGGGGG	0.51	733			TAGCC	-0.284	GTCTGG	0.413	733			TACCG	-0.341	ACACCA	0.615	733			CGTTC	-0.418	TGAGAT	0.721	733			TACCA	-0.355	CTAATT	0.712
734			ATAAA	-0.336	TGGCCA	0.51	734			GGGGA	-0.285	GCGCTT	0.413	734			CGGTA	-0.342	GATGGA	0.614	734			GCGTC	-0.421	TCCATT	0.72	734			CGCAG	-0.358	CATTAG	0.711
735			CGTGG	-0.336	ATCTCA	0.509	735			GTTAA	-0.285	TTCTGG	0.413	735			TAGAG	-0.346	AGGGAT	0.612	735			TCGCC	-0.421	TGGATG	0.72	735			CGGAA	-0.367	ATTCCG	0.711
736			CCCGT	-0.338	CAGTCT	0.509	736			TTACC	-0.285	TCAAAT	0.412	736			TGGGC	-0.347	TGTATA	0.612	736			CGATG	-0.421	GATTTG	0.72	736			CCGGT	-0.375	TAGATA	0.711
737			CGCGA	-0.338	CATCCC	0.509	737			CCTGC	-0.285	CACTGT	0.411	737			GCGCT	-0.347	ATCAGA	0.611	737			GCCGT	-0.422	GGCAGT	0.717	737			GTCTC	-0.376	CAGACA	0.71
738			GCTAA	-0.34	CTACAC	0.509	738			ATTAA	-0.287	GTCATA	0.41	738			GCGCG	-0.348	CATCGC	0.61	738			GCTCG	-0.426	GAGAAG	0.717	738			GATGC	-0.376	ATGGCC	0.71
739			CGCCT	-0.342	CCGGGG	0.508	739			GGGAG	-0.289	GGGCTC	0.41	739			CGTCT	-0.349	AGGCAT	0.609	739			GTGTC	-0.426	CATTTC	0.716	739			CTAAG	-0.377	CCTTTT	0.709
740			CCTCT	-0.344	TCCGTC	0.508	740			GTGAG	-0.289	CATCCT	0.41	740			CGGAG	-0.352	ATATCT	0.607	740			CCCTT	-0.426	ATGACT	0.716	740			GATCG	-0.383	CCTTTA	0.709
741			GTAGT	-0.346	CGTCTC	0.507	741			AGATT	-0.291	TATGGC	0.409	741			TCACG	-0.359	CTCTTT	0.606	741			AAGCT	-0.438	GTAAAT	0.714	741			TAAGC	-0.395	TACAAA	0.708
742			AATAA	-0.349	GGGTCA	0.507	742			GCGAG	-0.291	TATCTC	0.409	742			TCGAT	-0.36	ATTACG	0.606	742			TCCCT	-0.442	TAGGAT	0.712	742			ATCCA	-0.396	TTTGAT	0.708
743			ATCCT	-0.354	AGGCTG	0.506	743			TGATG	-0.292	CTCTCT	0.409	743			GTGAC	-0.36	ATTGAA	0.606	743			CCTCT	-0.446	TGAAGG	0.712	743			CCGTC	-0.401	ATACGA	0.705
744			CGATT	-0.355	GGTCCA	0.504	744			CCCAC	-0.292	CTCGTT	0.409	744			CCCTC	-0.362	GGATAT	0.605	744			GCGGA	-0.447	ACGAAT	0.711	744			GTTTC	-0.402	AGAGAT	0.705
745			TCCTA	-0.358	TATATA	0.503	745			GCTGA	-0.294	GGCACC	0.408	745			ATCCA	-0.368	ACTACT	0.605	745			TCAAC	-0.452	TGTATG	0.709	745			GCTAG	-0.404	GAGAGA	0.705
746			ACTCT	-0.359	ACACGT	0.502	746			GATTG	-0.296	TCGTCG	0.408	746			TCGGG	-0.369	TTATGA	0.604	746			TCAAA	-0.459	GCAGCA	0.706	746			AATCC	-0.405	GGACGG	0.703
747			GACGC	-0.36	TATATT	0.501	747			GGGAC	-0.297	TGTTTT	0.408	747			AGAGT	-0.37	TCGGCT	0.603	747			CTCGG	-0.461	ATCATG	0.706	747			CTGAA	-0.408	TGCTGC	0.703
748			ACGCC	-0.361	AGGTGG	0.499	748			TGCCG	-0.3	TTGTGT	0.408	748			ACACC	-0.372	TTGCAC	0.603	748			CTTCG	-0.461	GCGGCG	0.706	748			CTGCC	-0.414	AATTAG	0.703
749			GTACT	-0.363	TTTCAG	0.499	749			ATGAT	-0.303	CGGCTA	0.407	749			CGTTT	-0.373	GGGGTT	0.601	749			CGTGT	-0.462	TTCTAA	0.703	749			CTACG	-0.416	TGGGGA	0.7
750			GATGC	-0.366	GCTTCA	0.498	750			GTGGA	-0.307	TTATTC	0.407	750			TCCTG	-0.374	AAACAA	0.601	750			CGTGA	-0.462	TATTGC	0.701	750			AGTAC	-0.417	ATACTT	0.7
751			TAAAT	-0.367	ACACCA	0.497	751			CGATT	-0.308	GGTAGT	0.407	751			TGAGT	-0.376	ATGGAT	0.6	751			CAATC	-0.465	GCTTTA	0.7	751			AGCTC	-0.423	CTTCCT	0.7
752			GCCTG	-0.369	CATGCT	0.496	752			GCCGG	-0.311	CGCGTC	0.406	752			GATGC	-0.382	CCTTTA	0.6	752			CTTGG	-0.467	AGAAAG	0.7	752			ACCAG	-0.426	TGGCAG	0.699
753			CCTAT	-0.37	CTGCAG	0.495	753			GACTC	-0.311	TATATT	0.406	753			TACGA	-0.384	GAGGGC	0.594	753			CGCTC	-0.468	GGCACT	0.699	753			GTAAA	-0.426	TGGAGG	0.699
754			CCACG	-0.371	GGGTGG	0.495	754			CCCGC	-0.314	TAGTCA	0.406	754			CTACG	-0.386	GGATAG	0.593	754			CCAGG	-0.472	TAGAGA	0.698	754			CGGAG	-0.429	CAGTAA	0.696
755			CTTCC	-0.372	GTTCAG	0.494	755			CTCCC	-0.314	GTTCTC	0.406	755			CGGGT	-0.388	GAAGAT	0.592	755			GTAGT	-0.472	GCAGGA	0.697	755			ACGCC	-0.432	CATGGA	0.696
756			GTGCC	-0.372	TTATAT	0.494	756			GGATA	-0.316	CAGTTT	0.405	756			ATCGT	-0.39	ATGAAG	0.59	756			CCACT	-0.473	GATCGG	0.697	756			GAAAG	-0.433	CTTTCT	0.696
757			GCCGA	-0.374	AAACAC	0.493	757			AGGAG	-0.318	TCTGGC	0.404	757			AGCAA	-0.393	CGCGGC	0.589	757			CTACG	-0.476	CATGGC	0.696	757			CCCCA	-0.438	GATAAG	0.695
758			CTACG	-0.376	ACCACA	0.493	758			GCGAC	-0.319	TCGCTC	0.404	758			TCAAA	-0.393	AGGCGG	0.589	758			CGCAG	-0.479	GGGATT	0.696	758			AGCTT	-0.44	TATGTG	0.694
759			GGACC	-0.378	CATGTG	0.493	759			GTAAG	-0.323	TCTCAA	0.404	759			CCTCA	-0.394	GAGGCG	0.589	759			TCACG	-0.48	AAAGGG	0.696	759			TTGCC	-0.441	AACTAA	0.692
760			CTCAA	-0.379	GCCAGT	0.493	760			CTGCC	-0.323	CTACAA	0.404	760			CACGT	-0.396	GGAGTC	0.589	760			TCAAG	-0.484	TGTAAA	0.695	760			GCCGT	-0.446	ACAGTA	0.69
761			CCCGC	-0.381	GTTGGC	0.493	761			TCCCA	-0.323	TGGCGT	0.404	761			CTTCG	-0.396	CCATAC	0.589	761			TCAGC	-0.485	ACATTG	0.694	761			CGAAT	-0.451	GGATTA	0.69
762			CCGGA	-0.388	GTACAG	0.492	762			GCCAG	-0.326	TTGCGT	0.404	762			CTGAA	-0.399	AATTCT	0.589	762			TTGAC	-0.49	ATCAGA	0.691	762			CCTCA	-0.453	TGGCAT	0.689
763			ACGAT	-0.389	ATTATA	0.489	763			GCTAA	-0.329	TACAGC	0.403	763			GAATC	-0.402	ACCGCT	0.588	763			GCTGA	-0.493	TGATGT	0.691	763			AGCCA	-0.455	CTCATT	0.687
764			GCCCG	-0.39	GGATGG	0.487	764			AACTT	-0.333	ATTATC	0.403	764			ACTCC	-0.413	AAGGCA	0.587	764			CACGT	-0.494	GGCAGA	0.69	764			TACCG	-0.457	TAGATT	0.686
765			GCGTT	-0.391	GGCCTC	0.487	765			ATACG	-0.334	TCTTAG	0.403	765			CTAGA	-0.419	ACTAAA	0.587	765			CACCA	-0.496	TACTTA	0.69	765			CTTCG	-0.466	TTCCGC	0.685
766			GATGA	-0.392	CGCACT	0.486	766			CAACG	-0.335	ATCGGC	0.402	766			ACCGG	-0.423	CAGAGG	0.586	766			AGTAC	-0.505	ACTAAC	0.69	766			CCGGA	-0.467	TAAGGA	0.685
767			GCTGA	-0.394	TTGCAT	0.486	767			CGCCG	-0.338	TGGTCG	0.402	767			TTGCC	-0.426	GGAGGT	0.586	767			GTACG	-0.511	GGTGGC	0.689	767			AGCAA	-0.468	TCATCT	0.683
768			AAGTT	-0.397	TAGTCG	0.484	768			TGACT	-0.339	TTACAA	0.402	768			CCGGA	-0.428	TTCTAA	0.586	768			ACGTT	-0.513	TTCTTA	0.689	768			CCGTG	-0.469	TGCACT	0.683
769			TAACT	-0.397	GCATTT	0.483	769			GGACT	-0.344	TTTGTC	0.402	769			CTAAG	-0.429	ACAATC	0.584	769			CCTGT	-0.513	GATTAC	0.689	769			CGGAC	-0.475	AGGTGG	0.682
770			TCGAC	-0.398	GGGGTC	0.483	770			CCTAG	-0.349	TCTTCG	0.402	770			TAAGC	-0.433	ATCAAC	0.582	770			AGCTG	-0.528	TGGCAA	0.688	770			GCGAT	-0.478	GGATAG	0.682
771			TTGCG	-0.399	CGCCAG	0.482	771			ATCCG	-0.352	CACGGT	0.401	771			AACGG	-0.44	TGTGCA	0.582	771			AGCTA	-0.531	GCGGCT	0.683	771			GTCGA	-0.479	GTATAT	0.682
772			TGGAA	-0.402	GCGCAA	0.482	772			CTTAA	-0.354	ACAGCT	0.401	772			CTCGC	-0.442	TCTTAT	0.582	772			GGTAC	-0.539	CATTAG	0.683	772			GTACG	-0.479	ACCGGC	0.681
773			TGTGA	-0.402	TGCATG	0.48	773			TATAA	-0.358	ATCTAT	0.401	773			GCGAT	-0.444	GGAATA	0.582	773			GGGCG	-0.539	TTTTTG	0.683	773			ACACC	-0.48	CATAAG	0.681
774			CCTCG	-0.403	CCACAG	0.479	774			GATAG	-0.361	TTTCGT	0.401	774			TACCA	-0.452	ATTCTG	0.58	774			TGCCG	-0.544	TATAGC	0.682	774			TGGGC	-0.487	ATCTTT	0.681
775			ATTGA	-0.404	GAGGGG	0.477	775			ATCGA	-0.361	GTTGTT	0.401	775			CGGAA	-0.455	GAGAGA	0.58	775			GTATC	-0.545	TTAAGG	0.682	775			AACCA	-0.49	ATGGAG	0.681
776			CTGCG	-0.404	GCGGGA	0.477	776			CCTCC	-0.361	GCACTA	0.4	776			CTTGG	-0.458	ATTTAG	0.579	776			CGAGG	-0.553	CTATCA	0.681	776			GCGCT	-0.495	AAGGAA	0.68
777			CCTGG	-0.409	TCAGTG	0.477	777			CCCTA	-0.361	GGTTAT	0.4	777			CTTGC	-0.459	AGTGGG	0.578	777			GCCTA	-0.553	AGATTG	0.681	777			CTAAA	-0.495	CCATAA	0.679
778			TCTAA	-0.412	CAGGAA	0.476	778			CGAGG	-0.366	TCTTTG	0.4	778			GCTCG	-0.46	AGATGG	0.578	778			CTTGC	-0.56	TCCTTA	0.68	778			ATCCG	-0.496	AGGGAT	0.678
779			AGTGA	-0.413	TGGCGC	0.476	779			CCGCG	-0.366	GTTGCT	0.4	779			CCGTG	-0.461	ACTTCT	0.578	779			CGTAT	-0.575	AACACT	0.679	779			TCGTA	-0.496	TTTCTA	0.677
780			GCCAA	-0.413	TAGCAG	0.475	780			AGAGG	-0.368	GGGTTC	0.399	780			AGCCA	-0.466	ATGTAT	0.577	780			CCATC	-0.579	GGGTGG	0.676	780			CGTGA	-0.503	TTGATT	0.677
781			CGTTG	-0.42	TGCAAC	0.475	781			GTAGA	-0.368	GTCGCT	0.398	781			CGCCT	-0.476	GAATTT	0.577	781			GTACT	-0.584	ATTGTT	0.674	781			CGTTT	-0.504	TGAAGA	0.676
782			CTAGC	-0.422	TCAGAA	0.474	782			GGCCC	-0.376	TTCGTC	0.398	782			GTGTC	-0.477	CTCACA	0.575	782			ACGTG	-0.585	GTGAAT	0.673	782			ATGCG	-0.507	TCTTAT	0.675
783			ACGTT	-0.423	CCGGCT	0.473	783			AATAT	-0.376	TAAACA	0.398	783			GCGTC	-0.478	TGCATG	0.575	783			ACTTG	-0.587	TCTTTA	0.671	783			TTACC	-0.509	ATTTGC	0.675
784			TTTGA	-0.435	TTTATT	0.473	784			TAATA	-0.378	TCTAGT	0.398	784			CGAAT	-0.48	TTCTTA	0.574	784			TGACG	-0.587	TTACTG	0.67	784			TTGAC	-0.512	TAGCAG	0.673
785			AGCTA	-0.437	GGGGTG	0.472	785			TGCGA	-0.379	GGGTGT	0.398	785			TCTCG	-0.483	TCCTAT	0.574	785			TCCTG	-0.598	ATCATC	0.669	785			ATCCC	-0.512	CACTGC	0.672
786			GAATA	-0.44	TTTTTT	0.472	786			GCGGA	-0.381	TCGCAC	0.397	786			GTCGA	-0.484	ATGTGA	0.574	786			CGCCG	-0.6	TTTCCT	0.669	786			CTTGC	-0.513	GGGGTG	0.67
787			ACTTG	-0.441	CCAGTC	0.469	787			CTGGA	-0.381	AGTTGG	0.397	787			CTAAA	-0.488	GGGGTC	0.573	787			CAGAC	-0.6	TTTAGG	0.668	787			GAGTA	-0.515	GGCCAA	0.669
788			GTAGC	-0.442	TAGCAC	0.469	788			AGGGA	-0.384	CCCACA	0.397	788			TCGTA	-0.489	TCAGGA	0.572	788			CAGAG	-0.608	TTAAGT	0.668	788			CGATG	-0.517	TTGAAT	0.669
789			CGGAA	-0.444	TTCTCA	0.469	789			TGGAC	-0.384	GGGCAC	0.396	789			GAGTA	-0.49	CAGGCC	0.571	789			TCGCG	-0.613	TTCAGT	0.666	789			GCGCG	-0.52	CACCAC	0.668
790			AATGC	-0.446	CGGGGA	0.467	790			TAATG	-0.386	ACAACT	0.396	790			TCTTG	-0.493	AAATAG	0.571	790			GTAGA	-0.617	CAGTAA	0.666	790			CGTCT	-0.538	TACTTT	0.668
791			AAATC	-0.448	CTAGGC	0.467	791			AAGCT	-0.388	ATCCAC	0.396	791			AGTAC	-0.494	TTATTG	0.569	791			CTCGT	-0.621	TTGTAA	0.666	791			CCCCG	-0.538	CGCCAT	0.667
792			AAGGA	-0.45	GGGAGT	0.467	792			GCCTA	-0.389	CATGTA	0.395	792			CCGAT	-0.498	GGCAGT	0.567	792			GGAGC	-0.622	GGCGGG	0.665	792			CTCCG	-0.54	ATTCTT	0.667
793			CCGTA	-0.45	AGGGTC	0.466	793			GAGCG	-0.393	TAGGGC	0.395	793			TTACC	-0.498	TGGCGG	0.567	793			ACCGG	-0.624	TGGCGG	0.665	793			TCGTG	-0.541	AATATC	0.666
794			CCTGT	-0.45	GACAGC	0.466	794			GACAG	-0.395	CTCGGC	0.394	794			CCACC	-0.5	ATTAAG	0.567	794			TCCAC	-0.628	TGACAT	0.665	794			CCCTC	-0.541	TTACGG	0.665
795			CTGCC	-0.45	ATATAC	0.465	795			AGCCT	-0.395	CCATTT	0.394	795			ACCAG	-0.501	ATGGAA	0.567	795			GTAAC	-0.631	TTTGTT	0.662	795			GGGCC	-0.542	TGTAAT	0.665
796			GAGCT	-0.45	CAGATT	0.465	796			TACCC	-0.397	CAGTGC	0.393	796			GCCTG	-0.501	CCTTAT	0.564	796			GGCCC	-0.634	TAAGGG	0.662	796			CGTGT	-0.544	TAATGG	0.664
797			TGAAG	-0.451	GCAACC	0.465	797			CGACT	-0.398	GTTCGG	0.393	797			GCTGA	-0.501	GAAGGA	0.564	797			TTGCC	-0.634	CGGGGA	0.661	797			ACGTG	-0.545	GATCGG	0.663
798			TCCCT	-0.453	CCTCAT	0.464	798			GCAAA	-0.4	TAGTCG	0.393	798			GATCG	-0.505	GATAAC	0.564	798			TAGCC	-0.636	GGAGGC	0.66	798			TCAAA	-0.546	GGGACA	0.663
799			TGTAA	-0.456	GACATT	0.464	799			CCCCC	-0.4	TATGGT	0.393	799			CTCGG	-0.506	GGGTCG	0.563	799			ACAGC	-0.637	ACCATT	0.66	799			GTTGA	-0.546	AATAGT	0.663
800			TACCA	-0.457	CCGTCG	0.462	800			AAGGG	-0.403	CTTATC	0.393	800			GTCAA	-0.511	CTTCTA	0.561	800			CCGGA	-0.639	ATACGC	0.659	800			AAGAC	-0.547	CCGCAT	0.662
801			CCCTT	-0.464	GCAGCT	0.462	801			ATGAG	-0.406	GTTTGG	0.393	801			ACTCA	-0.512	ACAGTT	0.56	801			CCAAT	-0.639	TTACGG	0.658	801			TAGCC	-0.548	GTGATG	0.662
802			GATAA	-0.467	GCATTG	0.462	802			CCCGT	-0.408	TAGGGT	0.392	802			TATCC	-0.515	ATTAGG	0.559	802			TGCCT	-0.653	GAATTG	0.658	802			GAAAA	-0.555	TCGCCA	0.661
803			TTAAC	-0.469	TCAGCC	0.462	803			ACGGG	-0.41	GCAGGT	0.391	803			CGCGC	-0.523	TGGCAG	0.558	803			TGCGA	-0.658	CGGCAG	0.656	803			ACTCC	-0.557	ACTAAC	0.661
804			TGCGA	-0.47	TCTACA	0.462	804			TCCCG	-0.41	TGCGTT	0.391	804			ATGAG	-0.523	TCTTCT	0.558	804			CTCCA	-0.662	TGGAGG	0.653	804			GATCC	-0.559	TAAGAA	0.661
805			CGTGA	-0.473	AGGCTC	0.461	805			GTAAC	-0.411	GCAGGC	0.39	805			CGCCC	-0.524	AACTTC	0.558	805			GTGTA	-0.663	ATAGGT	0.652	805			AAGCT	-0.563	ATTGTA	0.66
806			AATGT	-0.476	CAGAAT	0.46	806			TTGAC	-0.418	TTCGGC	0.39	806			TCGTG	-0.527	ATCAGT	0.557	806			CTCAG	-0.666	CGGCCG	0.651	806			TCGGG	-0.566	CGCATA	0.659
807			TAAGC	-0.478	CCATTA	0.46	807			AATAC	-0.42	GTCAGC	0.39	807			ACCCC	-0.534	CATGTA	0.557	807			CGTCA	-0.672	CAGGGA	0.651	807			GTGTC	-0.57	TGACAT	0.657
808			CGTAC	-0.479	TCTGTC	0.46	808			CTACC	-0.42	GTTGGG	0.39	808			GCGGA	-0.535	GGATTT	0.557	808			GAAAC	-0.681	GGGGTT	0.651	808			ACGTT	-0.57	ATTTGT	0.656
809			AAGAT	-0.481	ACCGCA	0.459	809			GATGC	-0.421	TTTAGG	0.39	809			AGCTG	-0.535	ATGATC	0.556	809			CGGAC	-0.685	TTAGGG	0.65	809			AGCTG	-0.572	TTCTCT	0.655
810			CCCCG	-0.481	TCTTTT	0.459	810			TGCCC	-0.421	CGTCAG	0.389	810			GTAAA	-0.536	GTATAT	0.554	810			AGACG	-0.688	AGATGT	0.65	810			TATCC	-0.572	GCAATT	0.651
811			GCCCT	-0.481	AGCACT	0.458	811			ATAAG	-0.423	TCTGCT	0.389	811			CGATG	-0.538	GCCGCC	0.553	811			AATCG	-0.694	TAAGTA	0.65	811			GCTGA	-0.575	CACAAA	0.65
812			ACGTG	-0.482	ATAATA	0.458	812			GGAAC	-0.423	CTTTCT	0.388	812			TAGCC	-0.541	GCCATT	0.553	812			TACCG	-0.697	TTGTAT	0.649	812			ACTTG	-0.584	CTCCTT	0.65
813			CGTAT	-0.483	ATAATC	0.458	813			AATGG	-0.424	TTTCTA	0.388	813			ATGCG	-0.542	GAATGA	0.553	813			CGTTG	-0.697	ACGGCT	0.648	813			ATGCC	-0.584	GCCATT	0.649
814			AAGTG	-0.486	TATTTC	0.458	814			GATTA	-0.426	AGTTTC	0.388	814			ATCCC	-0.543	TCTTTA	0.552	814			CTAGC	-0.698	GTTCAT	0.647	814			GACCA	-0.587	TTATGG	0.647
815			GTTGA	-0.486	TTTTTC	0.458	815			TAGAC	-0.433	CTTTTT	0.386	815			GGTAC	-0.544	GAGGAA	0.551	815			TTCCC	-0.703	ATTGTG	0.647	815			CGTCA	-0.588	TGTATG	0.647
816			TAGCC	-0.487	CGCAAT	0.457	816			ATGGA	-0.442	GTCGTT	0.386	816			TCGCG	-0.546	ATGTGG	0.55	816			GCCTG	-0.709	TTCATC	0.646	816			ACCTT	-0.589	ACAACT	0.646
817			AGACG	-0.493	AGCCGC	0.456	817			CTGAG	-0.444	TTTGGC	0.386	817			GTTGA	-0.546	TATTTG	0.55	817			CCGTC	-0.714	AGGCTA	0.642	817			ACGAA	-0.592	GGAGTC	0.645
818			CCAAT	-0.493	GGTTCA	0.456	818			ATACC	-0.445	TCTCCT	0.386	818			GAAAG	-0.546	GCAATT	0.549	818			TAGCG	-0.714	TTTGCA	0.641	818			CTTGG	-0.593	AATGAC	0.645
819			TCCTG	-0.494	GTCAGT	0.456	819			GATAC	-0.447	CTTCCA	0.386	819			CGTGT	-0.547	TAGATT	0.547	819			CGCGC	-0.719	ATTTGC	0.639	819			GTCCC	-0.595	TCCTCT	0.643
820			TAGAC	-0.495	ATTTAC	0.455	820			TGTAA	-0.447	TAGTTG	0.386	820			ACCGT	-0.547	AGAAGG	0.546	820			GCCAA	-0.719	ACACGG	0.638	820			CCACC	-0.597	GGCAGT	0.642
821			GTTAA	-0.496	GGCTCT	0.455	821			CCGTG	-0.451	TTATCT	0.385	821			CGTGA	-0.554	AGAATG	0.546	821			CCACA	-0.721	CAGTCA	0.638	821			GGTAC	-0.598	TGTGGC	0.642
822			TTGCC	-0.496	TATGGC	0.455	822			TGATA	-0.456	TAGTCT	0.385	822			ATGCC	-0.555	GTCGCA	0.545	822			TTACC	-0.721	GATGTG	0.638	822			GCCTG	-0.598	ATCAGG	0.64
823			CGCCC	-0.497	TGACAT	0.454	823			GACGC	-0.456	GTCTCC	0.384	823			ACCTT	-0.555	TATCAG	0.542	823			TACCA	-0.733	AATCAA	0.637	823			TCTTG	-0.599	ATCAAC	0.639
824			AACTT	-0.498	CTTCAC	0.452	824			CCCCT	-0.457	ACAAGT	0.384	824			CTCAG	-0.556	TAGCAG	0.542	824			CGCCT	-0.74	GAGGGC	0.637	824			CAAGA	-0.601	TCAGGA	0.639
825			TGACG	-0.502	GGGCTG	0.452	825			TGTGA	-0.461	ATAGCA	0.383	825			CAAGA	-0.556	GAACAA	0.542	825			TTCGA	-0.743	TGCATG	0.637	825			TGTAG	-0.603	GATAAC	0.639
826			TCCCG	-0.504	TGCATT	0.452	826			GACGT	-0.471	GCTTTT	0.382	826			AAGAC	-0.557	TGCAGT	0.541	826			CCGTG	-0.748	TAGCGG	0.637	826			CGGGT	-0.607	AACTTA	0.638
827			GACTT	-0.515	CATTTG	0.451	827			CAAGA	-0.472	TTCTAC	0.381	827			AAGCT	-0.559	CTACAA	0.541	827			CGTGG	-0.754	TTTACG	0.637	827			CTCGG	-0.613	TGGCAA	0.635
828			TGCCT	-0.531	CCGCGG	0.447	828			GTGAC	-0.473	GTGCGT	0.381	828			GTACG	-0.562	ATGTAA	0.541	828			CAAAG	-0.755	CAGTCG	0.634	828			ACCGT	-0.615	TGGACA	0.635
829			ACTAA	-0.532	TGGTGG	0.447	829			TATGA	-0.475	CAAGTC	0.38	829			GATCC	-0.565	AGATTC	0.54	829			TATCC	-0.757	TATGTT	0.632	829			TGACG	-0.632	GGAAGT	0.633
830			AATTG	-0.533	CTTCAG	0.446	830			ATGCC	-0.48	TATTTT	0.38	830			CCCGT	-0.57	TTATGT	0.54	830			CATCC	-0.764	CCTTTT	0.632	830			GCTCG	-0.633	TCCCCC	0.632
831			GCCTA	-0.533	TCAGAC	0.445	831			ATAGA	-0.486	CAGTAG	0.38	831			CTGAC	-0.57	TTCTAC	0.54	831			AGTGT	-0.764	TTGGGG	0.631	831			CGTCC	-0.641	CAATAG	0.631
832			TAGAA	-0.533	TGCGTC	0.445	832			GGAAT	-0.486	CGGCGC	0.379	832			GTCCC	-0.572	TAAACT	0.54	832			CTCGC	-0.765	CTACTA	0.628	832			CAGAG	-0.642	TATTGA	0.63
833			CACCT	-0.535	GTCGTC	0.444	833			GATCC	-0.489	TGGTTA	0.379	833			CCGGG	-0.577	TCATCT	0.539	833			AGCCA	-0.765	TGGATA	0.627	833			TCAAG	-0.642	CCAGTC	0.629
834			TACTC	-0.536	ATGCAA	0.443	834			AATTA	-0.494	TACGCA	0.378	834			TGCCT	-0.578	AGACAG	0.539	834			ACCTT	-0.766	TGGCAG	0.625	834			CGACA	-0.65	ATTAGT	0.627
835			AAGCT	-0.537	CATCCT	0.443	835			AATGT	-0.503	GGTTGC	0.378	835			GCCTA	-0.58	TCGCAT	0.538	835			GAAGC	-0.768	GAAACA	0.625	835			TTGCG	-0.65	AAGACA	0.626
836			CGATG	-0.538	TGTCAT	0.443	836			ACGAC	-0.507	TGGGGG	0.377	836			GAAAA	-0.586	TTTCTG	0.538	836			CACTC	-0.774	TGATTG	0.624	836			CGCCT	-0.651	ATGGCG	0.625
837			AGAAC	-0.542	ATAATT	0.442	837			ATTGA	-0.51	TCAATG	0.377	837			CGTCA	-0.588	TGATGG	0.538	837			CTCAC	-0.778	TGGGGT	0.623	837			TCTCG	-0.659	TCTGTC	0.625
838			ACTCG	-0.547	GCTGGG	0.441	838			CTAGA	-0.511	TATTAT	0.377	838			CAGAG	-0.592	TGCATA	0.537	838			TACTC	-0.783	GCTTAT	0.623	838			GCGGA	-0.659	AGGAGT	0.625
839			AAGTA	-0.549	CACGGA	0.44	839			GCCCA	-0.514	GGCCAT	0.375	839			CGAGG	-0.592	TCACTG	0.535	839			TTGAG	-0.785	CGATAT	0.623	839			TGCCT	-0.659	GGATAA	0.624
840			TCCCC	-0.55	GCTCGC	0.44	840			ATGAC	-0.515	TGCATA	0.375	840			CGTCC	-0.593	CTCCAT	0.535	840			CCGGG	-0.804	AGAAGT	0.623	840			AAGAG	-0.66	AGTCCA	0.623
841			GAAGC	-0.555	AGCACC	0.439	841			ACGTG	-0.519	TGGCGC	0.375	841			CCGTA	-0.593	TATGGA	0.533	841			ACCAG	-0.807	ATGGCT	0.622	841			ACTCA	-0.671	CCGCCA	0.622
842			CTAAG	-0.557	GGCTGT	0.439	842			GCCAA	-0.521	GCTTTC	0.375	842			GCCCT	-0.593	TTCTCC	0.532	842			GCACC	-0.808	AAATGT	0.621	842			ACCCC	-0.671	ACGATT	0.622
843			TGACT	-0.557	TAGGCG	0.439	843			AATCG	-0.521	ATGGTT	0.375	843			GTATC	-0.594	AACGGC	0.531	843			CCGAT	-0.81	TAGGAG	0.619	843			GCGTC	-0.675	ATGCTG	0.621
844			CCCTC	-0.558	TCAACT	0.439	844			GACTA	-0.521	ATCTCG	0.375	844			TTGAC	-0.594	TCTCTT	0.531	844			ACCGC	-0.814	ATAGTG	0.618	844			CGCGC	-0.675	CTCCAT	0.62
845			CGCGT	-0.558	GGCTAT	0.436	845			ACGTA	-0.523	CGCACG	0.374	845			CGGAC	-0.597	AAGGAT	0.531	845			CGTGC	-0.822	TAGGGA	0.616	845			GTATC	-0.679	TATCAG	0.619
846			TAGCG	-0.558	GTGCAG	0.436	846			CCGTA	-0.53	TGCTCA	0.374	846			GTAGT	-0.599	TACTTA	0.529	846			TCACC	-0.823	AATTCT	0.616	846			AATCG	-0.679	TGCATA	0.619
847			AAATT	-0.559	CAAGTC	0.435	847			AGTAA	-0.532	GGTCGC	0.373	847			AAAGT	-0.6	AGGCAA	0.528	847			CCCAT	-0.825	AGGAGT	0.613	847			GCCTA	-0.68	ATGTTC	0.617
848			CTTAA	-0.561	ATAGGG	0.434	848			AATAG	-0.534	ATATAT	0.373	848			ACGAA	-0.605	TAGGCA	0.527	848			CTCCG	-0.826	TGGCCA	0.612	848			GTAGT	-0.681	CTTTAC	0.617
849			GAATG	-0.562	ATTTTT	0.434	849			GAAGT	-0.536	CACGCT	0.373	849			TTGCG	-0.606	GAGTCG	0.527	849			ATCCA	-0.837	ATGCGG	0.612	849			CACCT	-0.681	CATTGC	0.616
850			AATCG	-0.569	CCACCA	0.434	850			AGACT	-0.541	GTGGTG	0.373	850			TGTAG	-0.606	TTCAAC	0.525	850			CCCCT	-0.844	TGAGGC	0.611	850			GCCAA	-0.683	AGTCAT	0.616
851			GACTG	-0.57	GTCCAC	0.434	851			GAATT	-0.542	CGTCGT	0.372	851			GACCA	-0.609	TATTGT	0.525	851			CCGTA	-0.848	CCTTAT	0.611	851			CTCAG	-0.684	TGGTGG	0.615
852			GACTC	-0.575	ATCCAT	0.433	852			CCGCC	-0.544	GGGGGT	0.371	852			CCCGC	-0.616	TGGGGT	0.524	852			GGCGT	-0.849	ACCATA	0.61	852			GTAAC	-0.688	AGTCAG	0.614
853			TTCGA	-0.575	CGAGCA	0.433	853			AGTGA	-0.545	TGTCGT	0.371	853			GGGCG	-0.617	ATGAGA	0.524	853			GTAGC	-0.849	ATTCCT	0.609	853			GTACT	-0.691	CAGGAC	0.614
854			ATCGA	-0.578	GGGGGT	0.433	854			ACCGC	-0.548	GCTATT	0.371	854			CACCT	-0.625	ATAAGT	0.523	854			GAGAC	-0.852	CTATAC	0.608	854			CCCGT	-0.692	TTAAAC	0.614
855			CCTTA	-0.579	TTATTT	0.432	855			AAGTA	-0.549	GCAGCT	0.37	855			ACGTT	-0.627	TATGAC	0.523	855			CAGCC	-0.854	GTGATG	0.607	855			CCGAT	-0.696	CATTGT	0.611
856			GTAAC	-0.582	TATTTT	0.431	856			TACCG	-0.554	GCGCTC	0.369	856			GTACT	-0.628	CATTAG	0.522	856			ATCCG	-0.856	CAATAC	0.606	856			CTGAC	-0.698	GGATTT	0.611
857			AAAGG	-0.583	TGCGCA	0.431	857			CACCC	-0.555	TGTTCT	0.369	857			ACTTG	-0.628	GAATGG	0.521	857			CCTAG	-0.864	TGCATA	0.606	857			CTCGC	-0.706	TGATAG	0.611
858			AGCCT	-0.586	CATGTT	0.43	858			CGGAC	-0.558	GTTCGT	0.369	858			AAAAA	-0.635	CATTGC	0.519	858			GATCC	-0.87	CATTCT	0.605	858			CTAGC	-0.706	ATTCGC	0.61
859			GATCC	-0.587	CGTCCA	0.428	859			CGGAG	-0.559	ATTTTT	0.368	859			GCCAA	-0.639	ACTATC	0.518	859			ATGCC	-0.881	TGTGGG	0.605	859			GCCCT	-0.708	TCATAG	0.609
860			ATGAG	-0.588	ATAGTC	0.427	860			GACAA	-0.56	TGGGTA	0.368	860			TCAAG	-0.64	TATGTA	0.518	860			CCTGG	-0.89	AGATTC	0.605	860			CACGA	-0.71	CAACAC	0.608
861			TACGA	-0.589	CAGGTG	0.427	861			CTGAC	-0.56	GGGTTG	0.366	861			CGACA	-0.644	CGTCGG	0.517	861			AAAAC	-0.89	AATCAC	0.603	861			TCGCG	-0.715	ATTGTG	0.608
862			TGAGA	-0.599	GGAGAG	0.427	862			GAGAG	-0.567	GCTTGG	0.366	862			GCGCC	-0.644	ATTGCT	0.516	862			AATCC	-0.891	GCACAG	0.602	862			AGCTA	-0.729	AATTCT	0.607
863			CAAGA	-0.604	TCAATG	0.427	863			CGCGA	-0.569	GGCGGT	0.365	863			TACTC	-0.655	GGAAGT	0.516	863			CCTCA	-0.897	CTAAAT	0.602	863			ATACC	-0.729	TGGGAG	0.606
864			TGTAG	-0.609	ATATGG	0.426	864			TCCCC	-0.569	TTAACA	0.365	864			AGCTA	-0.656	CCCCAT	0.516	864			CTGCG	-0.897	GGCTAA	0.601	864			CGTAT	-0.73	CTACTA	0.606
865			GACTA	-0.61	CGCACC	0.426	865			AATTG	-0.571	TTCTTA	0.365	865			CTCGT	-0.666	AGAGAT	0.516	865			ACGCG	-0.9	TGTGGC	0.6	865			CCCTA	-0.745	CTAACA	0.605
866			CCACC	-0.612	GCAACG	0.425	866			CCGGG	-0.573	TTCCTT	0.365	866			CCTGG	-0.668	TAGATA	0.515	866			CCTTG	-0.9	ATGTTA	0.599	866			CCGTA	-0.748	CATAGG	0.604
867			CCGAT	-0.62	AGTCCG	0.424	867			AATGC	-0.574	TCCTTC	0.365	867			CTAGC	-0.671	GACGGC	0.514	867			GCCTC	-0.901	TTGATG	0.599	867			TGCGA	-0.757	CCTTCA	0.604
868			TAAGA	-0.62	GCAGTA	0.424	868			GCCCG	-0.575	CTCACG	0.365	868			CAAAC	-0.672	TGACAT	0.514	868			AACCA	-0.902	GGAAAG	0.599	868			CCTGG	-0.769	GGCAGA	0.602
869			GCGAA	-0.621	ATGAGG	0.422	869			AGCCG	-0.577	GTGGTC	0.364	869			AACGC	-0.676	AGATAG	0.514	869			GCGTT	-0.905	TGTATT	0.598	869			ACGAC	-0.772	ATTGTT	0.602
870			GTGAA	-0.623	GCTCCA	0.422	870			GAGAT	-0.577	ATAGTT	0.364	870			CCTAC	-0.677	TATAGT	0.513	870			GCCCT	-0.912	GTAATT	0.598	870			AACGC	-0.776	TAATTG	0.602
871			CCTCC	-0.629	TAGGGG	0.422	871			ACCGT	-0.577	TTTGCT	0.364	871			GGAGC	-0.679	GGGATA	0.512	871			ACGTC	-0.914	GGAACA	0.594	871			CGAGG	-0.778	ATGACT	0.602
872			CAACC	-0.633	CGGGAG	0.421	872			AAGTG	-0.579	TCGATC	0.364	872			CGTAT	-0.679	TACGCA	0.511	872			CTTGA	-0.917	GTGAGA	0.594	872			CGCCC	-0.778	ATCAGA	0.601
873			CTAGA	-0.641	GTGGGC	0.421	873			TGGAA	-0.589	GTGTCG	0.363	873			ACGTG	-0.684	ATGGCG	0.509	873			AGCCT	-0.918	AAATTG	0.594	873			CCAGA	-0.784	CAATGA	0.601
874			AGACT	-0.646	TTCTTT	0.421	874			GACGG	-0.59	CTGCAT	0.362	874			AGCCG	-0.686	TGGATG	0.509	874			CTGCC	-0.927	ATCTTT	0.593	874			TACTC	-0.787	CTCATA	0.6
875			TAACG	-0.646	ATTGGC	0.42	875			CGCCC	-0.594	TGGGGC	0.362	875			GCCTC	-0.693	ATTCGC	0.508	875			CGGGC	-0.928	TAATGC	0.593	875			CCTAC	-0.788	ACGGCT	0.599
876			CAAAG	-0.649	ATTTTA	0.42	876			ACGCC	-0.601	TTTTTA	0.361	876			GTAAC	-0.696	TGCAGC	0.507	876			CACGA	-0.933	GGCATC	0.592	876			GGACC	-0.799	CAGAGG	0.599
877			CGAAT	-0.652	CGGAGG	0.42	877			GGACG	-0.602	GGCGGC	0.359	877			AAGAG	-0.696	ATCTTT	0.507	877			AGCCG	-0.937	TGGCAT	0.592	877			CGTGC	-0.801	TTTCAA	0.599
878			GACGT	-0.653	GCAATT	0.42	878			GAAGG	-0.602	GTTACA	0.359	878			ATACC	-0.697	TCTGTT	0.507	878			CGCGA	-0.941	CGATTA	0.591	878			CTCGT	-0.804	ATTCTG	0.599
879			CTCCC	-0.654	GGGGAT	0.417	879			TGAAT	-0.602	TTGTCA	0.359	879			TGACG	-0.701	TGGCCA	0.506	879			ACCGT	-0.944	ACGATT	0.591	879			TAACC	-0.811	TCCACA	0.597
880			GTAGA	-0.66	GGTACA	0.417	880			TCCGA	-0.602	GTGTTG	0.359	880			TAACC	-0.712	CTGATA	0.506	880			CGTCC	-0.947	AGGCTT	0.59	880			CCACG	-0.816	TGTACA	0.597
881			AACTA	-0.665	AACCAT	0.416	881			CGTGA	-0.604	CGCATC	0.358	881			CCCTA	-0.721	GTGGCG	0.505	881			ACTCA	-0.949	TGGTGG	0.589	881			CCTTG	-0.816	AATACT	0.597
882			GAGCC	-0.665	TAGCGG	0.416	882			ATCCC	-0.606	ATATTT	0.358	882			CACGA	-0.727	CAGCAG	0.503	882			GACGC	-0.95	TGGATT	0.586	882			GCCTC	-0.818	GTCCGC	0.594
883			TTGAC	-0.665	TGCAAT	0.416	883			CCCTG	-0.606	CTTTGG	0.358	883			AACTC	-0.727	TGCACT	0.503	883			CGACT	-0.953	ATATCT	0.584	883			AGCCG	-0.819	TCTTCA	0.594
884			CGAGT	-0.669	ATCGTC	0.415	884			TGACG	-0.611	GTTTGT	0.358	884			CGTGC	-0.738	TTGCAT	0.502	884			CTGAC	-0.953	ACAAGA	0.584	884			TCCCA	-0.819	ATATCT	0.594
885			ATGCC	-0.67	TGTGGC	0.415	885			AATCC	-0.614	GGCATG	0.357	885			GACGC	-0.741	ATTTGC	0.502	885			AACGC	-0.963	GCAAAT	0.583	885			AGACG	-0.821	GGCTGC	0.593
886			TTACC	-0.672	CGGTCC	0.414	886			CGGGA	-0.619	TAGGCG	0.357	886			CGTTG	-0.751	TTAAAC	0.502	886			GACGA	-0.968	CTTTTC	0.581	886			CGTTG	-0.823	TGCAGC	0.593
887			GACCA	-0.68	GGCGGA	0.413	887			TAAAT	-0.619	AGGTCT	0.357	887			TGCGA	-0.761	GGAACA	0.501	887			GACTC	-0.969	TCTAAT	0.58	887			CCCTG	-0.824	GTCCAT	0.593
888			CTCGA	-0.682	AGCCGG	0.412	888			ACCCT	-0.624	GTTCAA	0.357	888			AGACG	-0.762	TTAGAT	0.501	888			GACCA	-0.974	AAGTCG	0.579	888			CCTAG	-0.829	TGTTCA	0.593
889			TTGAA	-0.683	CAGTAT	0.411	889			AGATA	-0.627	TGGTGC	0.357	889			CGTGG	-0.765	AGGAGT	0.5	889			CCCGT	-0.976	GAAAGG	0.579	889			CTACC	-0.833	GATTAG	0.593
890			CCTTG	-0.687	GCACTC	0.41	890			GGAAG	-0.63	ATCGGT	0.356	890			GACTC	-0.765	AGGCCG	0.499	890			GAGCT	-0.979	GATTGA	0.579	890			TGACC	-0.838	ATGTGT	0.592
891			CGACT	-0.69	GGTGGT	0.41	891			AGCGA	-0.649	GGTCGT	0.356	891			CGACT	-0.769	GGTGGA	0.499	891			CGACA	-0.98	GAACTA	0.578	891			ACGTC	-0.839	ACTTAC	0.592
892			TTCCC	-0.692	TCAGAG	0.41	892			CGATG	-0.654	ACAGAG	0.355	892			CCAGA	-0.771	TCCGCC	0.499	892			CCGCC	-0.986	TATCAG	0.577	892			TCCAA	-0.839	ATCCTT	0.591
893			TGAAC	-0.694	ACAGCC	0.409	893			TCGAA	-0.661	CTCGCA	0.355	893			CCTTG	-0.777	ACCCCC	0.499	893			GCGCC	-0.987	GTTATA	0.577	893			GTAGA	-0.841	CCCTTT	0.59
894			CCCCT	-0.698	CAGGGA	0.409	894			AACTA	-0.663	TTGTTC	0.355	894			TCCCG	-0.782	GTCGGG	0.497	894			GAGCA	-0.988	GGTGAT	0.576	894			GGAGC	-0.842	TTAGAA	0.589
895			ATCCC	-0.7	GTTCAC	0.409	895			AGATG	-0.668	GCGCAC	0.354	895			CCCTG	-0.794	TTTGAT	0.496	895			CACCG	-0.99	CAACTA	0.576	895			CGACT	-0.85	CCACTA	0.588
896			TATCC	-0.704	TAGCAT	0.409	896			CGACG	-0.676	ACAGTA	0.354	896			CTCAA	-0.797	GGATTA	0.496	896			CGATC	-0.998	TGTGAA	0.576	896			GCGCC	-0.859	GGCCGG	0.587
897			CCTGC	-0.706	ACGGTC	0.408	897			TAACG	-0.678	GTACAT	0.354	897			TCCCA	-0.798	TACTGC	0.496	897			GCGAC	-0.999	TAAAAG	0.576	897			GACTC	-0.874	TACGCA	0.587
898			ACGAC	-0.708	CGGTGG	0.407	898			GACTG	-0.679	GTTAGG	0.353	898			CTACC	-0.798	ATTCTC	0.494	898			TAACC	-1.002	GACACA	0.574	898			GAAGC	-0.876	ATTGCT	0.587
899			GAAGA	-0.711	AGGCTT	0.406	899			CCAAG	-0.686	TTAGGG	0.353	899			CCTAG	-0.804	TTCCTA	0.494	899			GCGAA	-1.004	TGTTTA	0.574	899			GCGAC	-0.878	ATGTGC	0.587
900			GAGAA	-0.718	ATGCGG	0.406	900			CAAAG	-0.69	GCGGTT	0.353	900			GCGAC	-0.814	TGCTAT	0.493	900			ACGTA	-1.006	CGCGGC	0.573	900			CGTGG	-0.881	GAAGGG	0.586
901			AGCCC	-0.72	AGAGTC	0.405	901			GGGAA	-0.695	GCTATC	0.353	901			GAAGC	-0.814	ATCCAT	0.49	901			GAGTG	-1.015	TTCTTC	0.573	901			GTGTA	-0.894	GTGCAC	0.585
902			TGCGT	-0.721	GTCATG	0.405	902			GAGGA	-0.701	GTTGCA	0.352	902			CAACC	-0.819	TTGGGG	0.489	902			CCAGA	-1.021	GGATGT	0.573	902			GACGC	-0.903	GCAATG	0.585
903			AGTGT	-0.725	GAGGCT	0.404	903			AGGAA	-0.701	ATCTCT	0.352	903			GGACC	-0.823	TTGCAG	0.488	903			CCTCC	-1.023	ACTGAA	0.573	903			CAAAG	-0.905	ATATCG	0.585
904			TCCGA	-0.725	TGGGAG	0.404	904			TACGA	-0.702	CTATCT	0.352	904			GTAGA	-0.823	CCACTA	0.488	904			TCCCC	-1.026	TCATGT	0.572	904			CGATC	-0.909	TTCTTA	0.581
905			CCTAG	-0.728	GGCTTC	0.403	905			GAAGC	-0.707	CCACTT	0.352	905			TCCAA	-0.825	GCGGCG	0.487	905			CGAAG	-1.038	CTATAG	0.572	905			AGCCT	-0.909	CATGTG	0.58
906			ACTGA	-0.729	ATATAA	0.402	906			CCAGA	-0.712	AGGCGC	0.351	906			AGCCC	-0.827	TCCTCT	0.487	906			ATACC	-1.042	CATGGG	0.571	906			GAGAC	-0.914	CACTGA	0.58
907			AAATA	-0.732	TCTTTC	0.402	907			AAGCG	-0.712	GGCTTA	0.351	907			CGATC	-0.829	CTTACT	0.487	907			TGCGT	-1.043	TACAAC	0.571	907			CCAGC	-0.926	TATGTC	0.58
908			TTAAA	-0.737	GGAGGT	0.401	908			TGAAG	-0.714	TGTTTC	0.351	908			AGCCT	-0.836	GGCGCG	0.485	908			ACCAC	-1.046	ATTTCC	0.57	908			TCCCG	-0.945	TAGATG	0.58
909			TAAAG	-0.746	TATATC	0.401	909			CCGAT	-0.715	GTGTGT	0.351	909			CTGCG	-0.837	TGTGGG	0.485	909			CTCCC	-1.049	ATATCG	0.569	909			AGTGT	-0.957	TGATTC	0.579
910			GAACT	-0.751	ATTCCG	0.4	910			CGTAA	-0.73	CAGTCG	0.35	910			TTCGA	-0.845	ATGCTG	0.485	910			TCGAG	-1.053	CTGATA	0.569	910			AACTC	-0.96	TCCTCC	0.579
911			GACCG	-0.751	GAGAGG	0.4	911			TTGAA	-0.736	GGCGCG	0.35	911			CCTGC	-0.846	TGTGTG	0.485	911			GCCCC	-1.054	GCTGCA	0.567	911			CCCGC	-0.961	GTGAGA	0.576
912			CTAAC	-0.756	TATGCA	0.4	912			AACGC	-0.738	TTTCTG	0.35	912			AATCG	-0.852	TCACAG	0.484	912			GCGAG	-1.06	CGAATA	0.567	912			CCGGG	-0.962	AATTGT	0.576
913			GTGTA	-0.76	AGTGGG	0.397	913			ACCTA	-0.739	CTTGCT	0.35	913			GAGAC	-0.853	TGCATC	0.484	913			CTCAA	-1.066	TCAGGA	0.566	913			AAAAA	-0.963	AAATAC	0.574
914			CGACG	-0.767	GACAAT	0.397	914			CGATA	-0.742	CTTAGT	0.35	914			ACGAC	-0.854	TCCATC	0.484	914			GTCCC	-1.068	CCATTT	0.566	914			CAAAC	-0.974	ATAGTC	0.573
915			GGAAA	-0.767	GGCTTT	0.397	915			GCCCC	-0.748	GATCAG	0.349	915			CCACG	-0.859	ATACGA	0.484	915			ACGCC	-1.08	ACTTTC	0.565	915			TTCGA	-0.975	GTGCAT	0.571
916			TCCCA	-0.769	CAAATC	0.396	916			ACGAT	-0.749	GCGCGC	0.349	916			CGCGA	-0.86	CGCATC	0.482	916			CCCTC	-1.085	AGAGAG	0.565	916			CCTGC	-0.98	CGGGGA	0.571
917			AACCA	-0.77	TTGCAC	0.396	917			CCCGG	-0.752	TCAGAA	0.349	917			ACGTC	-0.862	TGGCAT	0.482	917			GACGT	-1.086	AGACAT	0.564	917			CTCAA	-0.984	AGAAGG	0.571
918			AACGC	-0.77	GGAGGA	0.395	918			AGAAT	-0.767	TTTTCG	0.349	918			CCAGC	-0.862	GGTCAG	0.482	918			CACCT	-1.096	TCGGAT	0.564	918			CGCGA	-0.988	CATGTC	0.57
919			AACTG	-0.771	TACGCA	0.395	919			TGAGA	-0.767	CGTCAC	0.348	919			CCGCG	-0.876	TGTGGC	0.482	919			GCCGA	-1.104	TGTGCA	0.564	919			CTGCG	-0.989	CTGATT	0.57
920			CCAGA	-0.773	TTTTAT	0.395	920			TAGAA	-0.768	ATCTGG	0.348	920			GTGTA	-0.877	ATGGCC	0.482	920			CCTAC	-1.118	TAACTG	0.562	920			GAAAC	-0.997	CGATAT	0.57
921			ACTCC	-0.778	CACGCT	0.393	921			CGACC	-0.768	ATTGTT	0.348	921			GAAAC	-0.885	TCATGT	0.481	921			TCCAA	-1.121	GGGCAG	0.561	921			GTAGC	-1.011	TTCTAA	0.57
922			TTGAG	-0.78	CGTCCG	0.393	922			ACCGG	-0.771	CTTCGG	0.348	922			GACCG	-0.89	GCATGA	0.48	922			ACTCC	-1.129	GACATG	0.561	922			CAACC	-1.014	TCCCTT	0.57
923			AACTC	-0.809	GAACAG	0.393	923			ACCTG	-0.781	TGCTTT	0.348	923			AACCG	-0.895	CCACAC	0.48	923			AACGA	-1.133	AGTCGC	0.56	923			ACGCG	-1.017	ACTAAA	0.57
924			GAGAC	-0.809	GCAATG	0.393	924			CCCAG	-0.787	TGGGTG	0.348	924			TGACC	-0.895	CTGTTC	0.479	924			CCCTA	-1.136	TGTGTG	0.56	924			GACCG	-1.028	AAACTA	0.569
925			ATACC	-0.81	TGGAGG	0.393	925			GACCT	-0.788	TCCACT	0.348	925			ACGCG	-0.908	AGTATA	0.479	925			GGACC	-1.148	TAATCT	0.559	925			CAACG	-1.049	TAAACT	0.568
926			GAAAT	-0.81	ATTTCT	0.392	926			GCGAA	-0.792	GGCAGT	0.347	926			GCCCG	-0.92	AGGAAT	0.479	926			AACTC	-1.162	AGGTCG	0.557	926			CAAGC	-1.057	GATGCA	0.567
927			CCCCA	-0.824	GCCACT	0.392	927			AGCCC	-0.795	CGCAAC	0.347	927			CCCGG	-0.933	CTGCAG	0.478	927			CAAGC	-1.169	TTTAGT	0.557	927			CTTGA	-1.058	TTAGGA	0.566
928			AAAGT	-0.827	GAGCGG	0.391	928			AAATT	-0.8	ACTTTC	0.347	928			AGTGT	-0.946	GGGATT	0.478	928			ATCGA	-1.178	GGAGGT	0.555	928			CACCC	-1.061	AGATAG	0.566
929			ACGTA	-0.833	CAGCTG	0.39	929			GGAGA	-0.802	TCTTTA	0.347	929			CAAAG	-0.955	AAAACA	0.477	929			CGTAA	-1.181	CTTTCT	0.555	929			AGCCC	-1.073	ACAGTT	0.565
930			GCCCA	-0.833	CGGCGT	0.39	930			CGAAT	-0.818	GTTAGT	0.347	930			GTGCC	-0.967	GGCACT	0.474	930			CTGAG	-1.182	ATTAGC	0.555	930			GACGA	-1.076	TACACG	0.565
931			GACGA	-0.834	AGCCAT	0.389	931			TAACC	-0.818	GTTGTC	0.347	931			GTAGC	-0.969	ACCACA	0.473	931			GTGCC	-1.188	ATTGCT	0.555	931			AAAAG	-1.078	AAGGAG	0.565
932			CTTGA	-0.84	CACGCC	0.388	932			CCCCA	-0.828	GGGTCG	0.346	932			AAGCC	-0.977	ATGACT	0.473	932			TACCT	-1.192	GTCATA	0.554	932			AAGCC	-1.081	GCATGC	0.564
933			TCCAA	-0.842	GGCTCG	0.388	933			ACGAG	-0.834	AGTAGG	0.346	933			ACCTC	-0.992	GTGCGG	0.472	933			AAACG	-1.194	GGGACA	0.554	933			TAGCG	-1.092	TTTCTC	0.563
934			CTGAC	-0.851	ATCTTT	0.387	934			TAAAC	-0.839	GTTATC	0.346	934			TAGCG	-0.997	TACACG	0.472	934			CAAAA	-1.194	TTGTTT	0.554	934			GTGCC	-1.094	GGCCCC	0.562
935			GAGTG	-0.851	GCGATC	0.386	935			AACGT	-0.84	GTCTAT	0.345	935			GCCGA	-0.999	TTGATT	0.472	935			CTACC	-1.199	GGAAGT	0.554	935			GGGCG	-1.095	TGAGGG	0.562
936			ACCTT	-0.855	ATTAAT	0.385	936			TTAAA	-0.844	GTCAGT	0.344	936			CGGGC	-1.009	TAACTG	0.472	936			GAACG	-1.211	TTGCAT	0.553	936			ACCTC	-1.135	TAGGAG	0.562
937			CCTAC	-0.861	GACAGT	0.384	937			ACTGA	-0.845	TCGCTT	0.344	937			CTTGA	-1.02	GTCCGC	0.471	937			TCCCG	-1.214	TTTTGT	0.553	937			TTGAG	-1.142	AGTATA	0.561
938			CGTAG	-0.864	GCTCCG	0.384	938			ACCCA	-0.847	GCTCGT	0.344	938			CAAGC	-1.031	TGTGAT	0.471	938			TCGAA	-1.229	ATTCGG	0.55	938			ACGTA	-1.144	CTTCCA	0.56
939			ACCTC	-0.894	GTCGCG	0.384	939			TAAGA	-0.849	GTTATT	0.344	939			GGCGT	-1.032	TCCGTT	0.47	939			CCGCG	-1.246	AGTGGG	0.549	939			CCGCG	-1.168	TCTTCT	0.559
940			CGAAG	-0.897	ATATCG	0.383	940			CCTAA	-0.857	GTATCT	0.344	940			TCCGA	-1.032	CTGATT	0.47	940			TGACC	-1.262	TTCTGT	0.549	940			ACCCT	-1.176	CAGCAT	0.558
941			CTGAG	-0.897	AATGGC	0.381	941			GCCGA	-0.864	CTTGTT	0.344	941			CCTCG	-1.037	GATTAC	0.469	941			TCGAC	-1.276	TGGAAT	0.549	941			CCTAA	-1.177	TATGGG	0.557
942			AAGAG	-0.912	CTGTCA	0.381	942			TGAAC	-0.864	AGGCAG	0.343	942			CCCAC	-1.048	TTCAGA	0.468	942			CCTCG	-1.279	TTGAAA	0.549	942			CCCGG	-1.181	GCGGCG	0.556
943			CCCTG	-0.915	CCATTT	0.38	943			GAACT	-0.866	CGCAGG	0.343	943			GACGA	-1.062	TACTTC	0.468	943			GACCT	-1.28	TGCTAT	0.548	943			TACCT	-1.182	TGGGGC	0.556
944			CTACC	-0.917	CTCAGT	0.38	944			AGAAG	-0.867	TGCTTC	0.343	944			TACCT	-1.063	GGCTGC	0.467	944			CCCTG	-1.288	ATGGTG	0.547	944			GACCT	-1.185	TCTTTA	0.555
945			TACCC	-0.92	CTCAGG	0.379	945			AGAGA	-0.868	TGGCAG	0.342	945			GCGTT	-1.07	TGCCGC	0.467	945			CCTGC	-1.293	TTTCCA	0.547	945			GCCCG	-1.199	AGATTC	0.554
946			AATGA	-0.921	TCGGAC	0.379	946			CGAAC	-0.868	GGGGTC	0.342	946			GACCT	-1.071	TATAGC	0.467	946			AAGCC	-1.293	GCTAAT	0.547	946			TACCC	-1.2	ATGTCC	0.554
947			CTGAA	-0.922	TGTTCA	0.379	947			AGACG	-0.869	TAGGTC	0.341	947			AGACC	-1.076	CCCCCT	0.467	947			CCTAA	-1.297	TCATAG	0.546	947			GAGCA	-1.205	TGACAC	0.552
948			AATCC	-0.93	ATACGC	0.378	948			AGAAC	-0.87	TTAGCA	0.341	948			TTGAG	-1.077	CTCTAT	0.466	948			ACGAC	-1.299	ATGTTT	0.546	948			GTACC	-1.208	TACTGT	0.552
949			AGAGC	-0.94	CGGATC	0.378	949			GAGCC	-0.87	TTGGCG	0.341	949			GAGCA	-1.103	TGTAAT	0.466	949			GACCG	-1.3	AGGCGG	0.545	949			GCCGA	-1.213	TGAGGC	0.549
950			CCGAG	-0.941	GCAGTG	0.378	950			CCCCG	-0.884	CTACTA	0.341	950			CCTAA	-1.123	GCTGGC	0.465	950			ACTCG	-1.309	AAGTGG	0.545	950			GGCGT	-1.236	CTTCAC	0.548
951			AGCGC	-0.948	GTAGGC	0.378	951			CCGAG	-0.884	CCGCAC	0.34	951			GAGCT	-1.124	TGAAAT	0.465	951			ATCCC	-1.31	AATGTT	0.545	951			GAGTG	-1.244	ATAGTG	0.548
952			CCCAG	-0.975	TCGGAT	0.378	952			GTGAA	-0.886	TCTGCA	0.34	952			CACCC	-1.13	TCTCTC	0.464	952			CCCCG	-1.325	GTCATT	0.541	952			CGAAG	-1.247	AGACAG	0.546
953			CCCTA	-0.99	TCTGGC	0.378	953			TGACC	-0.894	TCGCGC	0.34	953			CAACG	-1.139	AATTAG	0.464	953			TCCGA	-1.331	AGTAAG	0.539	953			GCGAA	-1.25	TAGTCG	0.545
954			TACCT	-1.002	GTACAC	0.377	954			CCTGA	-0.911	TTGTTA	0.34	954			CGAAG	-1.145	GGTGGT	0.463	954			CAACG	-1.333	ATCAGG	0.538	954			CCTCG	-1.26	GAGGAC	0.545
955			TCGAA	-1.009	TCGGGG	0.377	955			CCGAC	-0.918	AGTTTT	0.34	955			GTACC	-1.155	GAATAG	0.462	955			CCAGC	-1.337	GGCGAT	0.538	955			ATCGA	-1.261	AAAATT	0.543
956			CCCAC	-1.01	CACTAG	0.376	956			AACGG	-0.919	TCGCGT	0.34	956			AAAAG	-1.158	TGAGGA	0.461	956			AACGT	-1.344	ATGTGT	0.538	956			TCGAC	-1.265	GCTACA	0.542
957			TAAAC	-1.012	AGCGGG	0.375	957			AACCT	-0.923	AGCAGT	0.338	957			ACGTA	-1.176	GGCAGA	0.46	957			CCCGG	-1.35	AAACAC	0.537	957			AGACC	-1.272	TCCATC	0.542
958			CGAGA	-1.023	CGTCAG	0.375	958			ACGGA	-0.928	ATTATT	0.338	958			GCGAA	-1.187	GGTGAG	0.46	958			CCACG	-1.353	ATGGGT	0.537	958			GCGTT	-1.278	TTAGCA	0.542
959			AGCGA	-1.025	TCGTCA	0.374	959			CTGAA	-0.929	GGTTTG	0.338	959			GAGTG	-1.187	TCTGAT	0.46	959			TCCCA	-1.353	ATTTTG	0.537	959			TCCGA	-1.288	ATGGTG	0.542
960			AAGCC	-1.037	CTCCAT	0.373	960			TAAAG	-0.931	CTGGTT	0.338	960			ACCCT	-1.189	TTCTCA	0.459	960			GTACC	-1.356	TCCATA	0.536	960			CCTGA	-1.291	GATTAC	0.542
961			GTAAA	-1.051	GAGTCA	0.373	961			AACTG	-0.941	ATCTTG	0.338	961			TCGAC	-1.198	TGCTTT	0.459	961			CAAAC	-1.357	GGTGAG	0.536	961			GACGT	-1.297	TTTGAA	0.542
962			CACCC	-1.053	GCTGTC	0.373	962			GAATG	-0.962	CGGTTT	0.338	962			TACCC	-1.202	GCATAC	0.455	962			CGAGT	-1.358	CATAGG	0.535	962			GAGCT	-1.303	GTAATA	0.541
963			GAAAG	-1.062	GATCAA	0.372	963			GATGA	-0.967	GGTACC	0.337	963			TGCCC	-1.217	AATACG	0.455	963			CGAGA	-1.393	GTGCGG	0.535	963			CGGGC	-1.308	GCATCT	0.54
964			CGACC	-1.085	ATGGCC	0.371	964			AAAGT	-0.977	GGTGCT	0.337	964			GACGT	-1.22	TCATAG	0.454	964			CGTAC	-1.421	TACAAG	0.535	964			CCCAC	-1.31	CTGGCA	0.54
965			ACGAG	-1.095	CAATTT	0.371	965			AAGAT	-0.994	GCTTGT	0.337	965			GCGAG	-1.221	TCGCCA	0.454	965			CGCGT	-1.428	GAATAC	0.535	965			AACCG	-1.332	CGGCTA	0.54
966			AACGT	-1.1	CGCAGC	0.371	966			GAGAC	-1.011	TTTCGG	0.336	966			AAAAC	-1.222	ATTTGA	0.454	966			CTCGA	-1.446	CACCAT	0.534	966			ACCAA	-1.351	GTGATA	0.54
967			GAACG	-1.109	CATCGA	0.37	967			ACCCG	-1.012	AGTACA	0.335	967			TCGAG	-1.227	GAAGAA	0.454	967			GCCCG	-1.451	TAGCAG	0.533	967			CTGAG	-1.358	CGTCGG	0.538
968			CCAAG	-1.131	TTATTC	0.37	968			CGGAA	-1.015	AGGGGT	0.335	968			ACCAA	-1.235	ATCCTT	0.453	968			CCCGC	-1.464	ACAGTA	0.532	968			AACCT	-1.359	GGACAA	0.538
969			CCAAC	-1.147	ATGGTC	0.369	969			AAGCC	-1.032	GCAGTT	0.335	969			ACTCG	-1.242	ATCAGG	0.452	969			CGCCC	-1.464	TTAGGC	0.532	969			ACCTA	-1.362	ACTGCT	0.537
970			CGAAC	-1.152	TCGAGC	0.369	970			AAACT	-1.032	TATTGG	0.335	970			CTGAG	-1.244	TGTTCA	0.45	970			CGAAA	-1.464	TTATCT	0.531	970			GAACG	-1.365	TCATGA	0.536
971			AGAAA	-1.153	CACCGT	0.368	971			CGAGA	-1.043	TCGAGT	0.335	971			CCTGA	-1.253	GCTTTA	0.45	971			ACCTC	-1.486	ATCAGT	0.53	971			CGTAA	-1.375	ACTATC	0.536
972			GACCT	-1.155	CGGGTC	0.366	972			AAGGA	-1.045	GGTGGC	0.334	972			CGTAC	-1.264	GTCAGG	0.449	972			CCTGA	-1.493	CAGATG	0.529	972			CGTAC	-1.376	TCAACA	0.535
973			AAGAA	-1.156	TTTTCT	0.366	973			GTAAA	-1.05	TCTGTT	0.334	973			TGCGT	-1.272	AACAAA	0.449	973			ACCTA	-1.504	AGTATG	0.529	973			ACTCG	-1.418	ATCTTC	0.535
974			AAGAC	-1.157	CAGATG	0.365	974			CGAAG	-1.072	TTGCTC	0.334	974			ACCTA	-1.296	CTGTAT	0.448	974			CCCCA	-1.507	GCCGGC	0.528	974			GCGAG	-1.421	TATCGC	0.535
975			ACGAA	-1.16	TGGGGT	0.365	975			GAATA	-1.079	GCCGCA	0.333	975			CAAAA	-1.301	TCCACT	0.448	975			CAGCG	-1.526	GTATGG	0.528	975			TCGAA	-1.431	TAATGC	0.535
976			CGTAA	-1.16	ATCAAG	0.364	976			ACCCC	-1.09	AGAACA	0.333	976			ATCGA	-1.303	TAAATC	0.448	976			ACACC	-1.532	TATGCT	0.528	976			TCGAG	-1.437	GGCTGG	0.534
977			AACCG	-1.169	CATTGA	0.364	977			GATAA	-1.104	ACAATT	0.333	977			AACCT	-1.311	AAGATG	0.448	977			AGACC	-1.536	GTCGGG	0.527	977			CCAAG	-1.441	AGACAT	0.532
978			TGCCC	-1.175	CGTCAC	0.364	978			ATAAA	-1.108	GGACAC	0.333	978			CGTAA	-1.315	CCTTTC	0.447	978			AAAGC	-1.543	GGGGAC	0.527	978			TGCGT	-1.448	AACCAT	0.532
979			ACCCC	-1.199	GGTGAG	0.364	979			CTAAA	-1.116	ATGTCG	0.333	979			GAACG	-1.337	AAAGAT	0.447	979			CCAAG	-1.559	GGATTG	0.527	979			ACCTG	-1.457	TTCCGT	0.532
980			TGACC	-1.202	TCGGTG	0.364	980			GACCC	-1.119	GTCGCG	0.333	980			GCCCA	-1.344	CAGGAC	0.446	980			AACCG	-1.559	CAGTAT	0.526	980			GAACC	-1.464	TTTGTT	0.532
981			ACCCT	-1.22	CCGCAG	0.363	981			AAGAC	-1.132	CTTGTC	0.333	981			CCCAG	-1.348	GATGTG	0.446	981			AGCCC	-1.581	CCTTTA	0.526	981			AACGT	-1.472	AAATTC	0.53
982			CCGAC	-1.23	GGCTTA	0.363	982			AAAGC	-1.135	AGTTCT	0.333	982			CCAAC	-1.362	TAAGGA	0.444	982			AACCT	-1.638	GCAATG	0.525	982			TGCCC	-1.478	GAGTCG	0.529
983			AAATG	-1.245	GTGACA	0.362	983			AAAGG	-1.136	CTAGTT	0.333	983			ACCTG	-1.362	TAATGG	0.443	983			TACCC	-1.642	TGATTC	0.523	983			CCCAG	-1.482	AACAGA	0.529
984			TGAAA	-1.245	GGGACA	0.361	984			AGACC	-1.148	GGGTAT	0.332	984			TCGAA	-1.369	GACTAT	0.443	984			ACCCT	-1.642	ATACGA	0.523	984			GCCCA	-1.53	TCTAAT	0.529
985			GCGTG	-1.294	TCGGGC	0.361	985			AAGAG	-1.153	TATTGT	0.332	985			CGACC	-1.377	GAACAG	0.442	985			CGTAG	-1.645	TTCTCT	0.521	985			GACCC	-1.538	GATTTG	0.529
986			GAAAC	-1.311	TCGTCG	0.361	986			ATGAA	-1.154	CTGGGT	0.332	986			GAACC	-1.386	GGGCCG	0.441	986			ACCTG	-1.645	GCCATT	0.52	986			CGACC	-1.562	CTTCTA	0.528
987			TAACC	-1.325	ATTCTT	0.36	987			CCGGA	-1.158	TTCGGG	0.332	987			GACCC	-1.408	TTTGTT	0.441	987			CCACC	-1.664	TTTGTA	0.52	987			AACGA	-1.568	GTCATA	0.526
988			GACCC	-1.347	GCATAG	0.36	988			CAAAA	-1.174	GGTTAG	0.331	988			CCAAG	-1.428	AATAGT	0.44	988			ACCCC	-1.757	TAGTGG	0.519	988			CCAAC	-1.591	GGGGCT	0.526
989			ACCTG	-1.374	AACAGC	0.359	989			AATAA	-1.195	CAGAGC	0.331	989			CGAGT	-1.47	TTTTAG	0.439	989			CGACG	-1.758	GTTAAT	0.519	989			AAACG	-1.605	GGTCAG	0.525
990			AAACT	-1.381	CGGGGT	0.359	990			GACCG	-1.228	TGTTCG	0.331	990			CGCGT	-1.472	CCGCTA	0.439	990			ACCAA	-1.804	GCAGTC	0.518	990			CAAAA	-1.632	TAGGGA	0.525
991			CTAAA	-1.381	GTCACT	0.359	991			GAAAT	-1.251	TCGTGT	0.331	991			CTCGA	-1.488	CATCTA	0.438	991			GAACC	-1.811	GGTGGT	0.518	991			AAAAC	-1.659	ACGCAT	0.524
992			ACCCG	-1.382	GCCGCG	0.358	992			GAACC	-1.269	ACGGCT	0.33	992			AACGT	-1.531	TTCGCA	0.438	992			CCCAG	-1.824	TGCTTT	0.518	992			CGAGT	-1.665	GGGATA	0.524
993			AGACC	-1.386	TCAAGT	0.358	993			CCCAA	-1.325	CTCAGA	0.33	993			CGAGA	-1.544	GAGGAC	0.438	993			GAGCC	-1.829	GATGTA	0.518	993			CGAGA	-1.723	TCAGGC	0.522
994			AAGCG	-1.415	AGGGGT	0.357	994			GACGA	-1.335	TTATAT	0.329	994			CAGCG	-1.561	TTATCT	0.438	994			TGCCC	-1.838	CTGTAT	0.517	994			CTCGA	-1.727	CACGAT	0.522
995			ACCAA	-1.439	ATTAGG	0.357	995			GAACG	-1.368	TCGGTG	0.329	995			AACGA	-1.596	CGCACT	0.437	995			GCGTG	-1.843	CGATAA	0.517	995			CGCGT	-1.746	TGGCGG	0.521
996			GAACC	-1.451	TTTATA	0.357	996			CCCGA	-1.38	ATTAGT	0.329	996			CCGAC	-1.605	TCCTCC	0.437	996			GCCCA	-1.845	GTATAG	0.516	996			CAGCG	-1.765	GGGGAC	0.521
997			AAAAT	-1.463	AGCGTC	0.356	997			GAGAA	-1.389	TACTTC	0.329	997			GAGCC	-1.636	CGCAAT	0.435	997			AAGCG	-1.849	GACGGC	0.515	997			AAAGC	-1.778	TATAGC	0.521
998			CCTGA	-1.482	TGGCTC	0.356	998			AATGA	-1.42	CTTTGT	0.329	998			CGAAA	-1.647	CGGAGG	0.435	998			CAACC	-1.858	TCTTTC	0.513	998			CGAAA	-1.833	TTCCTA	0.521
999			ACCGA	-1.486	TGTCAC	0.356	999			AAATA	-1.426	CGTCGC	0.328	999			CGACG	-1.662	TATGGG	0.434	999			AGCGA	-1.964	AGGTGA	0.513	999			CGACG	-1.841	CAGCAG	0.519
1000			ACCTA	-1.512	AGTCGA	0.355	1000			GAAAC	-1.426	ATGGCG	0.328	1000			CCGAA	-1.677	CGCTAT	0.434	1000			CGACC	-2.01	AGCAGG	0.51	1000			GAGCC	-1.888	GGGGGT	0.519
1001			CCTAA	-1.523	GACACG	0.355	1001			GAAGA	-1.456	GGCTGT	0.328	1001			AAACG	-1.691	CTATAG	0.433	1001			CGAAC	-2.079	GGCTGG	0.51	1001			CGTAG	-1.899	TTGCAG	0.519
1002			AAAGC	-1.59	GGGGTT	0.355	1002			GGAAA	-1.469	CCATCT	0.328	1002			CGTAG	-1.697	AAGACA	0.433	1002			CCGAA	-2.081	AGTCAT	0.508	1002			CCGAC	-1.922	ATTAGC	0.519
1003			TGAGC	-1.614	TAGGTC	0.354	1003			CCAAA	-1.479	GCTTGC	0.327	1003			AAAGC	-1.718	GTCCAT	0.431	1003			CACCC	-2.091	GGTTTA	0.508	1003			ACCCG	-1.923	GCATTC	0.518
1004			AAAGA	-1.647	AGCAAT	0.353	1004			ACCGA	-1.514	CAGGTG	0.326	1004			ACCGA	-1.727	CGCCGC	0.431	1004			AGCGC	-2.113	TAAATC	0.507	1004			CGAAC	-2.027	CGCCAC	0.518
1005			TAAAA	-1.66	AGTCCA	0.353	1005			AACCG	-1.518	GCAGGG	0.325	1005			CGAAC	-1.791	CTTCCA	0.431	1005			CCGAC	-2.167	TACTAG	0.506	1005			CCGAA	-2.045	CAGTTC	0.518
1006			CCGAA	-1.68	TTTGCA	0.353	1006			AAATG	-1.522	CAGGGT	0.325	1006			AAACC	-1.795	CAGTTC	0.43	1006			GACCC	-2.181	TTAACG	0.506	1006			ACCGA	-2.135	TTATCT	0.518
1007			AACCT	-1.778	CAGGTA	0.352	1007			AACCC	-1.531	TCTTAC	0.325	1007			ACCCG	-1.813	TCAGTT	0.429	1007			CCCAC	-2.19	TACTAC	0.505	1007			AAACC	-2.207	CGGACA	0.517
1008			GCGTA	-1.851	GGCGAA	0.352	1008			GAAAG	-1.537	TTTCGC	0.325	1008			GCGTG	-2.06	TCCCTT	0.429	1008			ACCGA	-2.203	ATGGCC	0.502	1008			AAGCG	-2.267	TTCTCC	0.517
1009			CCCGA	-1.859	AGACAC	0.351	1009			ACGAA	-1.56	GTCTGC	0.324	1009			AGCGA	-2.106	CATAGG	0.428	1009			CCAAC	-2.243	TGTTCA	0.501	1009			AGCGA	-2.275	GTGTGA	0.517
1010			GAGCG	-1.869	TGAACA	0.351	1010			TGAAA	-1.579	ATAGGT	0.324	1010			AGCGC	-2.134	TCTGTC	0.428	1010			AGAGC	-2.258	TGGGAT	0.501	1010			GCGTG	-2.283	GCCAGT	0.516
1011			AACGA	-1.876	AACAAC	0.349	1011			AGAAA	-1.669	CAGTTG	0.324	1011			AAGCG	-2.184	TAAATG	0.428	1011			ACGAG	-2.264	ATGTTC	0.5	1011			AGCGC	-2.309	ATAGTA	0.516
1012			AGCGT	-1.9	CGGGCC	0.349	1012			AAACC	-1.67	GGGGTG	0.323	1012			AACCC	-2.227	GACAGA	0.427	1012			ACCCG	-2.383	CTGATT	0.5	1012			AACCC	-2.334	CATCCA	0.515
1013			ACCCA	-1.904	GGTGCG	0.349	1013			CCGAA	-1.723	TGCTCT	0.323	1013			CCCGA	-2.24	TCTAAT	0.427	1013			CCGAG	-2.442	TTCAGG	0.499	1013			ACCCA	-2.34	CCGCAC	0.515
1014			CGAAA	-1.921	CCATAC	0.348	1014			AAGAA	-1.76	CTCGTC	0.323	1014			CCAAA	-2.259	GGCAAA	0.426	1014			AAACC	-2.469	CACAGA	0.498	1014			CCAAA	-2.39	GTCATT	0.515
1015			AAACG	-1.941	GGGAGC	0.348	1015			AAAAT	-1.789	CTGGCT	0.322	1015			ACCCA	-2.302	CATGGG	0.426	1015			TGAGC	-2.494	ACACTG	0.498	1015			CCCGA	-2.541	TCAGTT	0.515
1016			CAAAA	-1.952	TAGAGG	0.345	1016			AAAAC	-1.839	CTTGGC	0.322	1016			AGAGC	-2.39	TCAACT	0.426	1016			CCAAA	-2.663	GCTATT	0.498	1016			CCCAA	-2.584	ACTTCT	0.515
1017			AAAAG	-2.096	TTATTA	0.345	1017			TAAAA	-1.868	GTAGGG	0.321	1017			CCGAG	-2.412	TATCGC	0.426	1017			CCCGA	-2.722	TACGAT	0.498	1017			AGAGC	-2.603	GGAATT	0.514
1018			GAAAA	-2.141	CTCATG	0.344	1018			AACGA	-1.935	GGTCTG	0.321	1018			CCCAA	-2.434	TTATGG	0.426	1018			CGAGC	-2.742	GGCCGG	0.494	1018			ACGAG	-2.67	GCACTG	0.511
1019			CCCAA	-2.328	GGTGCA	0.344	1019			AAACG	-1.972	AGGTTT	0.321	1019			ACGAG	-2.476	TCTTCC	0.426	1019			GCGTA	-2.97	GTTAGG	0.491	1019			CCGAG	-2.724	CATCTT	0.511
1020			AAAAA	-2.385	TATAGG	0.344	1020			AAAAA	-1.986	TTGTGG	0.321	1020			TGAGC	-2.698	TAAGAA	0.426	1020			ACCCA	-3.02	TGTAAG	0.491	1020			TGAGC	-2.894	TCTGTT	0.511
1021			CCAAA	-2.431	TGCACT	0.344	1021			CGAAA	-1.999	TCTCTA	0.32	1021			CGAGC	-2.881	GGCCAA	0.425	1021			AGCGT	-3.06	ACAAGG	0.49	1021			CGAGC	-3.227	ATGTTA	0.509
1022			AACCC	-2.457	GGAAGG	0.343	1022			AAAAG	-2.254	TTTTTG	0.32	1022			GCGTA	-3.127	GTGAGA	0.425	1022			AACCC	-3.089	TCCTAT	0.49	1022			GCGTA	-3.43	ATGCGG	0.508
1023			AAAAC	-2.629	TGCAGT	0.342	1023			AAAGA	-2.256	GTTTTG	0.32	1023			AGCGT	-3.249	TACTGT	0.424	1023			CCCAA	-3.153	TAACGG	0.49	1023			AGCGT	-3.529	GGCGGG	0.507
1024			AAACC	-2.641	CTATAT	0.341	1024			GAAAA	-2.634	GTCAAC	0.319	1024			GAGCG	-3.775	CAGATG	0.423	1024			GAGCG	-3.573	GGACAA	0.489	1024			GAGCG	-4.104	TACTAC	0.507
1025					TCACGT	0.341	1025					ACAGGA	0.318	1025					CGCTTT	0.423	1025					TAAAGT	0.489	1025					GCACCA	0.506
1026					ATCTGT	0.34	1026					GTCGGG	0.318	1026					CCGGCC	0.422	1026					TATGTC	0.488	1026					GATCAC	0.506
1027					TGGACA	0.34	1027					TGGTCA	0.318	1027					TGGCCG	0.422	1027					GGTAAT	0.488	1027					CAAATT	0.506
1028					AAGCAG	0.339	1028					TTCGCA	0.318	1028					TCTCCT	0.422	1028					CCGGCA	0.487	1028					GTGAAT	0.505
1029					AGCAGA	0.339	1029					TATCGT	0.318	1029					GACATG	0.421	1029					GTTTTT	0.487	1029					TATCAA	0.504
1030					ATCTTC	0.339	1030					TTCTGC	0.317	1030					GCTGGG	0.421	1030					CAAGAT	0.487	1030					ATTCTC	0.504
1031					TGTCTC	0.339	1031					AGTCTT	0.317	1031					AGGTCG	0.42	1031					GTTCGG	0.486	1031					TACGAT	0.503
1032					TTGCAG	0.339	1032					AGCTTC	0.317	1032					TTTCAG	0.42	1032					CTCTTT	0.486	1032					ACAGTG	0.502
1033					AGGCTA	0.338	1033					TGTTTG	0.317	1033					GATTAG	0.42	1033					TTTGCT	0.485	1033					TTCCAG	0.502
1034					ATGGGC	0.338	1034					CTTATT	0.316	1034					TACGAT	0.42	1034					GTGATT	0.485	1034					GCACTT	0.5
1035					GTCAAC	0.337	1035					TGTTGC	0.316	1035					GGTCGC	0.419	1035					GGGTCG	0.484	1035					GTGCAG	0.5
1036					TTCTGT	0.337	1036					CTAATC	0.315	1036					ATTTGT	0.419	1036					TCAGTC	0.483	1036					TCTCTC	0.498
1037					GAGGCC	0.336	1037					GTGTTC	0.314	1037					TACTGA	0.419	1037					TCATGA	0.482	1037					TGTGAA	0.498
1038					GTGGCT	0.336	1038					TGCAAC	0.313	1038					TCAAAT	0.418	1038					GTAATG	0.482	1038					TCTCAT	0.497
1039					TTTCTT	0.336	1039					GTGCTC	0.313	1039					CTCTTC	0.416	1039					GGTCAT	0.481	1039					AAACAC	0.497
1040					TGGCTG	0.335	1040					GCTTCG	0.313	1040					TCATGA	0.415	1040					TATGGT	0.48	1040					TGCTGT	0.497
1041					AGCTCA	0.334	1041					GTATTC	0.313	1041					GGGACG	0.415	1041					CTTTAC	0.48	1041					TAATCT	0.497
1042					CACGAT	0.334	1042					TTCGCT	0.312	1042					CAGTAT	0.413	1042					TAGTCG	0.479	1042					CTGCAT	0.495
1043					TCAAAT	0.334	1043					TCTAGG	0.312	1043					TATGTG	0.413	1043					AAGAAC	0.479	1043					TATGTT	0.495
1044					TTAGGC	0.333	1044					CCTCAG	0.312	1044					GGGAAA	0.413	1044					CGGCGA	0.478	1044					GAGAAG	0.495
1045					GGTTGG	0.332	1045					CGGTTC	0.311	1045					ACTGAA	0.413	1045					GGAGTC	0.476	1045					CCGGCC	0.493
1046					CACGTG	0.331	1046					GCTGTT	0.311	1046					ATCACC	0.412	1046					TTAGGT	0.476	1046					ACTGGC	0.493
1047					GCCATG	0.33	1047					GTTGTG	0.311	1047					TAATTG	0.412	1047					GATTGT	0.476	1047					TCGGAT	0.493
1048					GTCTCT	0.329	1048					GTCGCA	0.31	1048					CACTGA	0.411	1048					CAGAGG	0.475	1048					AGGGGT	0.492
1049					CAATGG	0.328	1049					CAGAGT	0.31	1049					CTGCTT	0.411	1049					CTCATT	0.474	1049					CTGTTC	0.492
1050					GCGGGT	0.328	1050					TGGGCA	0.309	1050					TAATCT	0.41	1050					GTTTTA	0.474	1050					TCCATG	0.491
1051					TAGGCT	0.328	1051					GGGATC	0.309	1051					TTTGCT	0.408	1051					CAATCA	0.473	1051					TCTCCT	0.49
1052					ACAAAC	0.327	1052					AGTTCG	0.309	1052					TTCAAA	0.407	1052					GTCAGG	0.473	1052					CTCTTT	0.489
1053					AGAGCA	0.327	1053					GGATCT	0.309	1053					AATGGG	0.405	1053					TCTCTT	0.473	1053					TCTTCC	0.489
1054					AAGCAT	0.326	1054					GTCTTA	0.309	1054					CCCTTT	0.405	1054					GCTTTT	0.473	1054					TGACAA	0.489
1055					ATCTAT	0.326	1055					GGGCGT	0.309	1055					GCATGC	0.404	1055					CTATTC	0.473	1055					AGATGT	0.488
1056					CTTTTC	0.326	1056					ATTAGG	0.308	1056					TTCAGG	0.404	1056					CTAACA	0.473	1056					TTTTAG	0.487
1057					GTCGCT	0.326	1057					ATGGGT	0.308	1057					ACTGTA	0.404	1057					TAGGCT	0.472	1057					CTTACT	0.487
1058					TGGTCA	0.326	1058					GTCTGT	0.308	1058					CGCCAC	0.403	1058					ATGCTA	0.471	1058					CGGCTG	0.486
1059					TCTATT	0.325	1059					GGGTAG	0.308	1059					ACTTCC	0.403	1059					GTAAGG	0.469	1059					GGATCA	0.486
1060					GATGCA	0.322	1060					GTGCTT	0.308	1060					CATCAG	0.402	1060					TGTTAT	0.469	1060					GACAGT	0.486
1061					GTCTGC	0.322	1061					GGCTCC	0.307	1061					TCTGCA	0.402	1061					TAGGGT	0.468	1061					TTCTAC	0.486
1062					AGCCAC	0.321	1062					GTGGCG	0.307	1062					ATCTTC	0.402	1062					GGTGGA	0.468	1062					TGGCCG	0.485
1063					ATCGGT	0.321	1063					TCGTGC	0.307	1063					TTCTGA	0.402	1063					TTTCTG	0.467	1063					GCATTA	0.485
1064					AGGGCT	0.32	1064					CTTCGT	0.307	1064					ATGTTC	0.401	1064					TCAAAT	0.465	1064					ACCGCA	0.484
1065					GAAGGC	0.32	1065					ACCTCA	0.307	1065					CATCCA	0.4	1065					TTATGC	0.465	1065					GTGTGC	0.484
1066					GACGGG	0.32	1066					TGCGGC	0.306	1066					GGGCGG	0.4	1066					CGCATA	0.464	1066					CTATAG	0.484
1067					TAAGGC	0.32	1067					TCTGTC	0.306	1067					ATGGTG	0.4	1067					CTCTAT	0.464	1067					GTCAGG	0.483
1068					TGCGGG	0.32	1068					CATCGA	0.306	1068					AAGTCG	0.399	1068					CTATGA	0.464	1068					CATCAG	0.482
1069					AGCATA	0.319	1069					TAGTGG	0.306	1069					TCCTCA	0.399	1069					GATGCA	0.463	1069					GTCAAT	0.482
1070					TTCGCA	0.318	1070					ATGTCT	0.306	1070					GCTTAT	0.399	1070					GCTTAA	0.463	1070					TTCGCA	0.482
1071					AGCAAG	0.317	1071					CATGAG	0.306	1071					GTTTAT	0.399	1071					AAGTAT	0.463	1071					TTACGC	0.482
1072					CAGGTT	0.316	1072					ATTTGG	0.306	1072					TAATGC	0.399	1072					GTTTAA	0.463	1072					CTGATA	0.482
1073					TCTCGG	0.316	1073					TCGGCC	0.305	1073					TAATGT	0.399	1073					TCTTCT	0.462	1073					ATCCAT	0.481
1074					TGTGCA	0.315	1074					TATATC	0.305	1074					CATGCT	0.398	1074					ATTCTG	0.462	1074					CAGATG	0.481
1075					CGTACA	0.314	1075					TGTTCA	0.305	1075					GCATCG	0.397	1075					CATTGT	0.461	1075					CTGTAT	0.481
1076					GAGGAG	0.313	1076					TTATGT	0.305	1076					TGACAG	0.397	1076					TGTTTT	0.461	1076					TGATTG	0.481
1077					GGCTAG	0.313	1077					TCACCT	0.305	1077					GTAATA	0.397	1077					ATAGTC	0.46	1077					CAGTTA	0.48
1078					TCTCAG	0.313	1078					GCACGT	0.304	1078					CAGTGG	0.396	1078					CACGCA	0.459	1078					TGACAG	0.48
1079					TCTCTC	0.313	1079					GTAGGT	0.304	1079					AATGGC	0.396	1079					TTTCAG	0.459	1079					CATGTT	0.479
1080					AGGTCT	0.312	1080					TAGCTC	0.304	1080					GGATAA	0.394	1080					AGATAC	0.459	1080					TCTGAT	0.479
1081					TCGGTA	0.312	1081					GCGGTC	0.303	1081					TGTATT	0.393	1081					GGCGGT	0.458	1081					TCCTCA	0.479
1082					TTTCTC	0.312	1082					TTGGAT	0.303	1082					AAGGAG	0.393	1082					GAGGCT	0.457	1082					TGTTCC	0.479
1083					CTGTCG	0.311	1083					TTCGCG	0.303	1083					GCACTG	0.392	1083					TTCAGA	0.455	1083					CCTTTC	0.479
1084					GCGGTG	0.311	1084					CCAGGC	0.302	1084					CACGAT	0.391	1084					GCTACA	0.454	1084					TGGAAG	0.479
1085					GCAGAA	0.31	1085					ATCTTA	0.302	1085					ATGGAG	0.391	1085					GCATTA	0.454	1085					GGGTGG	0.478
1086					TGCCAT	0.31	1086					TAGGTG	0.302	1086					GGATGT	0.391	1086					TGACAA	0.454	1086					GAACAG	0.478
1087					ATAGAT	0.309	1087					TATTTG	0.302	1087					ACAAGA	0.389	1087					ATGCTG	0.452	1087					GGATGT	0.478
1088					TGGGTC	0.309	1088					CGGCGT	0.301	1088					GCACCA	0.388	1088					GATGAG	0.452	1088					GAAATG	0.478
1089					CAATTA	0.308	1089					CAGCTT	0.301	1089					ATGGCT	0.387	1089					TGGGTT	0.451	1089					TCTATC	0.477
1090					TTGGGG	0.307	1090					TACCAT	0.301	1090					TAGGGA	0.386	1090					CGTCGG	0.45	1090					TGGATT	0.477
1091					AGGAGT	0.306	1091					GCTGGT	0.301	1091					CAGTTA	0.385	1091					TAGTAT	0.449	1091					TTCAGG	0.476
1092					TCGCCG	0.306	1092					CAGTCC	0.3	1092					GAGAAG	0.385	1092					TATTCC	0.449	1092					GGGCAG	0.475
1093					TCTTAT	0.306	1093					ATCGTC	0.3	1093					CTGCAT	0.384	1093					TGCAGT	0.448	1093					GAATCA	0.474
1094					TTAACA	0.306	1094					GCGGCG	0.299	1094					TGATTC	0.384	1094					AGAGGT	0.448	1094					AGTCAC	0.474
1095					GCTTTC	0.305	1095					AGCAGA	0.299	1095					GGAAAT	0.384	1095					TAGACA	0.446	1095					GCCACT	0.474
1096					TCTGTT	0.305	1096					TGTCGC	0.299	1096					AATGAC	0.384	1096					CTTCTA	0.446	1096					GGGATT	0.474
1097					TTCCGC	0.305	1097					ATTTGT	0.299	1097					TATTGA	0.382	1097					TAGGAA	0.446	1097					TAGCAC	0.473
1098					CTTATT	0.304	1098					TTCTAG	0.299	1098					TGCTGT	0.381	1098					GGATCA	0.445	1098					TAACTG	0.473
1099					TCAAGG	0.304	1099					GGCTGC	0.297	1099					GATAAG	0.381	1099					GGACGG	0.445	1099					ACTTCC	0.473
1100					GGTCAA	0.303	1100					CAGTGG	0.297	1100					TTACGC	0.38	1100					CTTATG	0.445	1100					GAGGCG	0.472
1101					TCGCTC	0.303	1101					CTATTT	0.297	1101					TTAGAA	0.38	1101					TCAGGC	0.444	1101					ACTGAA	0.472
1102					ATGGCT	0.302	1102					TGTGGG	0.297	1102					TTAGGG	0.379	1102					CATGGA	0.444	1102					ATTCGG	0.471
1103					ATGTCA	0.302	1103					CTGTCT	0.297	1103					ATTGTA	0.379	1103					AGACAG	0.444	1103					TTTACG	0.47
1104					CAGAGA	0.301	1104					TTAGCT	0.297	1104					CGCCCC	0.379	1104					TATTGG	0.444	1104					TAGGAT	0.469
1105					CCGGGC	0.301	1105					CAGGAC	0.296	1105					CTGGCA	0.378	1105					TTGTGG	0.444	1105					TGCATT	0.468
1106					CGCGCC	0.301	1106					GCTCAG	0.296	1106					TGAATG	0.378	1106					GGCTGT	0.443	1106					AAAGGA	0.468
1107					GTAGGG	0.301	1107					TGGTAG	0.296	1107					GAAATT	0.378	1107					CACAGG	0.442	1107					CATCCT	0.467
1108					TATAAT	0.301	1108					GTTGCG	0.296	1108					GGTTGG	0.377	1108					TCGGCG	0.442	1108					GGCAAC	0.466
1109					TCGCGG	0.3	1109					TGCGGT	0.295	1109					AATCAA	0.376	1109					TGCACG	0.442	1109					CAGTGG	0.466
1110					CAGTAG	0.299	1110					CGGCAG	0.294	1110					GTAGGG	0.376	1110					TCAGTT	0.442	1110					AATTTG	0.466
1111					CGGGCT	0.299	1111					CTGCAC	0.294	1111					TCGCTA	0.376	1111					TTTCTC	0.442	1111					TTGTAT	0.465
1112					CAGTTT	0.298	1112					AGGCTA	0.294	1112					CAACCA	0.375	1112					AGAACT	0.44	1112					TATGCT	0.465
1113					TGGGGA	0.298	1113					GCCATT	0.293	1113					ATTAGT	0.375	1113					ATCAAA	0.439	1113					AATGTT	0.464
1114					CCGTTC	0.297	1114					TAAGCA	0.293	1114					TCTATC	0.375	1114					CTCATA	0.438	1114					GAGAAT	0.463
1115					GGGTCC	0.297	1115					GCTTTG	0.293	1115					CTGGGG	0.375	1115					GAGATG	0.438	1115					TAAGGC	0.462
1116					GTTGGG	0.297	1116					GTGGGG	0.292	1116					GTGATG	0.373	1116					TAAAAC	0.438	1116					CTCTAT	0.462
1117					TCGCAG	0.297	1117					TGGCTG	0.292	1117					TTCACC	0.372	1117					TGGCTT	0.437	1117					TGAAGG	0.462
1118					CTCTCA	0.296	1118					AGGGCT	0.292	1118					TATGCT	0.372	1118					TCTGAT	0.436	1118					ACTACT	0.458
1119					GGTCGT	0.296	1119					GTTTAT	0.292	1119					CAGCAT	0.371	1119					GTCGCA	0.435	1119					GAACAC	0.457
1120					GTCTGG	0.295	1120					CTGTTT	0.292	1120					TGATGT	0.371	1120					CGGCCT	0.435	1120					GTCGCC	0.457
1121					TTTATC	0.295	1121					GTATTT	0.292	1121					CACACC	0.37	1121					ACGGAT	0.435	1121					TAGTGG	0.457
1122					GGGGGA	0.294	1122					GCATCC	0.291	1122					TGGCAA	0.37	1122					GCAACA	0.434	1122					AGTAAT	0.456
1123					GTTACA	0.293	1123					TAGCAC	0.291	1123					CTGCCA	0.369	1123					AATCAG	0.434	1123					TACTTA	0.456
1124					TTCTAT	0.293	1124					CTGTCA	0.291	1124					GCTTTT	0.368	1124					AGGGTT	0.43	1124					GTGGCG	0.454
1125					AGAGGG	0.292	1125					TTACTT	0.291	1125					GCTCAT	0.367	1125					AATTCC	0.43	1125					GCTGGC	0.453
1126					GTTGCA	0.292	1126					ACTCTC	0.291	1126					TTACGG	0.367	1126					TCTGTT	0.429	1126					CAGTAT	0.453
1127					TGTCAG	0.291	1127					AGCTCT	0.29	1127					TCTACT	0.367	1127					GAATCA	0.428	1127					GACTAT	0.453
1128					TTACGG	0.291	1128					CGTTGG	0.29	1128					GGAATT	0.367	1128					GGGGTC	0.428	1128					ACGAAT	0.453
1129					CACTGA	0.29	1129					TCGTAG	0.29	1129					AACAGT	0.363	1129					GTAGGG	0.428	1129					GTGCGG	0.452
1130					GATGGG	0.29	1130					TGTAGT	0.29	1130					CGATAT	0.363	1130					AAAAGG	0.426	1130					TCCAGT	0.452
1131					GGTAGG	0.289	1131					GCACTG	0.289	1131					TTGAAT	0.363	1131					AATAGC	0.425	1131					TAAATC	0.452
1132					TTAATT	0.288	1132					CGACAC	0.289	1132					TAGTCG	0.362	1132					TGGAAG	0.424	1132					TCATCC	0.45
1133					CTCACT	0.287	1133					GTGGCT	0.289	1133					TAGGAG	0.362	1133					TTCCTA	0.423	1133					CATTCG	0.449
1134					GCAAGT	0.287	1134					GGTAGG	0.289	1134					GTCATT	0.361	1134					TCGCAT	0.422	1134					AGTGCA	0.449
1135					TTGTCG	0.287	1135					GCCTTC	0.289	1135					GCTTTC	0.361	1135					GGGGCC	0.422	1135					CACGGA	0.449
1136					AGGTCC	0.286	1136					TGTTAG	0.289	1136					GGTGAT	0.361	1136					TGCATT	0.422	1136					GGAGGT	0.449
1137					GCTCTC	0.285	1137					TTAGTG	0.288	1137					GTCGCC	0.36	1137					ATGCTT	0.422	1137					ACTGTA	0.447
1138					TATCGC	0.285	1138					TTACTC	0.288	1138					ATATCG	0.359	1138					AGACTA	0.422	1138					TCCACT	0.446
1139					ATATTG	0.284	1139					CTAGCA	0.287	1139					TGTATG	0.359	1139					AAGTGA	0.422	1139					AGGTCG	0.445
1140					CCATAG	0.284	1140					GTAGTG	0.287	1140					ACTGTT	0.359	1140					CTAGAT	0.421	1140					TCTCTT	0.445
1141					GGATTC	0.284	1141					TCACCG	0.286	1141					GTTAGG	0.358	1141					TAAGTG	0.421	1141					TTTCCG	0.445
1142					GGGCGC	0.284	1142					CGCACT	0.286	1142					TTTACG	0.358	1142					CGGATT	0.42	1142					AACAGT	0.444
1143					TATTAG	0.284	1143					ATTGGC	0.286	1143					GATGCA	0.357	1143					ATAGTT	0.419	1143					TGGAGA	0.444
1144					CTTTAT	0.283	1144					TTTACT	0.286	1144					GTTGGC	0.356	1144					CGCTAT	0.418	1144					TGGAAT	0.444
1145					GGGATT	0.283	1145					TCGTAT	0.286	1145					TTCGCT	0.356	1145					TAAGGT	0.418	1145					TCATTG	0.442
1146					TGAGTC	0.283	1146					GTCCAT	0.285	1146					TATGTT	0.356	1146					ATCGCA	0.416	1146					CACCGC	0.442
1147					AATATT	0.282	1147					TCCGTC	0.285	1147					TGACAC	0.355	1147					AGTAGG	0.416	1147					TTGATG	0.442
1148					GCCGCT	0.282	1148					AGTGGT	0.285	1148					ATTAGC	0.355	1148					ATAGCT	0.416	1148					TGGATA	0.441
1149					ATTGTC	0.28	1149					CTCCAC	0.285	1149					ACGATT	0.355	1149					GTTATT	0.414	1149					GGTCAT	0.44
1150					GGGTCT	0.28	1150					TAGCTT	0.285	1150					ATAGTC	0.354	1150					TACTGT	0.414	1150					ATCGCT	0.44
1151					TTGGTC	0.279	1151					CTACTT	0.285	1151					TGGACA	0.354	1151					TTGCAG	0.412	1151					AATGTA	0.44
1152					CAGTGA	0.278	1152					AACACC	0.285	1152					ATTGTT	0.354	1152					TTAGCA	0.412	1152					CCTATA	0.439
1153					GGCCCT	0.278	1153					CGCTCG	0.284	1153					CTTCTT	0.354	1153					ATTCCA	0.412	1153					ACACCA	0.438
1154					TAATTT	0.278	1154					GTGTCA	0.284	1154					ACCGGC	0.353	1154					ACTGTA	0.412	1154					GGCATT	0.437
1155					TTACAA	0.278	1155					TGTTAT	0.284	1155					AGTCAG	0.353	1155					CATGTT	0.41	1155					CGGCCT	0.437
1156					TTCTCT	0.278	1156					GTTTAG	0.284	1156					AGACAT	0.353	1156					TTGTTA	0.41	1156					GAGATT	0.436
1157					CCGCCG	0.277	1157					ATTCTG	0.283	1157					GCTGCT	0.353	1157					GGCAGC	0.408	1157					TGTTAT	0.435
1158					TATCGG	0.277	1158					AGGTTC	0.283	1158					CAGCAA	0.352	1158					CACTAC	0.408	1158					GAAATT	0.435
1159					TCTTCT	0.277	1159					GCTCGC	0.282	1159					TCAATC	0.352	1159					GGCTGC	0.407	1159					GGACAC	0.433
1160					ATTCTC	0.276	1160					GGGTAC	0.282	1160					ATCAAA	0.352	1160					GAGTCG	0.406	1160					TCGCTA	0.433
1161					AGTCAA	0.275	1161					GTCGTG	0.282	1161					GCGGCT	0.352	1161					CCATAA	0.404	1161					ATCTGT	0.432
1162					TTAGCA	0.275	1162					GTTTGC	0.282	1162					TTTAGA	0.351	1162					ATGTGC	0.403	1162					AAGAAG	0.432
1163					GTCGAG	0.274	1163					GGTGGG	0.281	1163					CGGCTG	0.35	1163					GCACGC	0.402	1163					GTACGG	0.431
1164					TGCGGT	0.274	1164					GCTAGG	0.281	1164					GGCGGT	0.35	1164					ACAACT	0.402	1164					TGCAAC	0.431
1165					ATTAGT	0.273	1165					TTTTAG	0.281	1165					TGAGGC	0.348	1165					AGCACA	0.4	1165					TTTGCT	0.431
1166					GTCTCC	0.273	1166					ATTACT	0.281	1166					ATCGCT	0.348	1166					GGCATT	0.4	1166					AGAGAG	0.431
1167					TCTCAC	0.273	1167					ACTTCT	0.281	1167					AGCCCC	0.348	1167					GGTCAG	0.4	1167					TCAATC	0.43
1168					GAGCTC	0.272	1168					GTTCGC	0.281	1168					AGTCAT	0.347	1168					TGGCTG	0.4	1168					AGGCCG	0.43
1169					GCCGGA	0.272	1169					CCTCTT	0.281	1169					GGCTTT	0.347	1169					TAGATC	0.399	1169					GCATGT	0.43
1170					GGCTTG	0.272	1170					GGCTAG	0.28	1170					CATGGA	0.346	1170					CGGATA	0.399	1170					AGTGGG	0.43
1171					TATTTA	0.272	1171					CTTGCA	0.28	1171					GCTATT	0.346	1171					TAAGTT	0.399	1171					TGCCAT	0.43
1172					CCTCGG	0.271	1172					AGGCGT	0.28	1172					CGGGAG	0.345	1172					TGACTA	0.399	1172					GGTGGA	0.43
1173					GGTCTC	0.271	1173					TATGTT	0.279	1173					TGTTCC	0.345	1173					AGGCCG	0.398	1173					TGAGAT	0.43
1174					CAGTTA	0.27	1174					GTAGTC	0.279	1174					CTGCTA	0.345	1174					GCAGAT	0.398	1174					CATGGG	0.429
1175					CTATTT	0.27	1175					GGGGCT	0.278	1175					GATCGG	0.344	1175					TAGGCG	0.398	1175					TCTACT	0.427
1176					TCTCTT	0.27	1176					CTGGTA	0.278	1176					GTGCAT	0.344	1176					ACTACT	0.398	1176					TTATGC	0.427
1177					TGAGGG	0.27	1177					ACCAAT	0.277	1177					TGATAG	0.344	1177					GGGTTT	0.397	1177					GGTGAT	0.426
1178					TGCAGA	0.27	1178					GGGTGG	0.276	1178					CTAACT	0.344	1178					GCAAGA	0.397	1178					GAAGTC	0.426
1179					CCGCTC	0.267	1179					GTTCTA	0.276	1179					CAGGAG	0.343	1179					ATAAGC	0.397	1179					GTAAGG	0.426
1180					TCGTCT	0.267	1180					CGTGGT	0.276	1180					CTCTTA	0.343	1180					TAGGTG	0.396	1180					CCCCCA	0.426
1181					AGAGGT	0.265	1181					GTCAAT	0.275	1181					TTAGGA	0.342	1181					TCTTCA	0.395	1181					GCATGG	0.425
1182					TAGGGT	0.265	1182					TTTCCA	0.275	1182					CCTATT	0.342	1182					GGGTTA	0.395	1182					ATCACC	0.424
1183					AAGCAC	0.264	1183					CTAGGT	0.275	1183					GAATAC	0.342	1183					TTAGTT	0.395	1183					TTTCTG	0.424
1184					ATAGGT	0.264	1184					TCGTTG	0.275	1184					TTAGCA	0.341	1184					GGGCTG	0.394	1184					TAAAGA	0.424
1185					GCGAGG	0.264	1185					ACTGGC	0.274	1185					TTTAGT	0.341	1185					ATGGAC	0.394	1185					TCACAG	0.42
1186					TTCTTC	0.264	1186					ATTTAT	0.274	1186					GTATAA	0.341	1186					GTATGA	0.393	1186					GTATGG	0.42
1187					CCAACA	0.263	1187					GCTGTC	0.274	1187					TGAAGA	0.341	1187					TTACGC	0.392	1187					TGTGGG	0.42
1188					GGTACG	0.263	1188					CAGCTA	0.274	1188					TGCATT	0.34	1188					GAACAG	0.391	1188					AGAAGT	0.42
1189					TATTAT	0.263	1189					TCTACT	0.274	1189					TAAGGG	0.339	1189					GGGTTG	0.391	1189					TGGCTG	0.419
1190					GTATGG	0.262	1190					ACAGTG	0.273	1190					CTTCCG	0.339	1190					GGAGTA	0.391	1190					ATAGGT	0.419
1191					TAATTC	0.262	1191					TATAGT	0.273	1191					TACGCT	0.338	1191					GACTTT	0.391	1191					GAGATA	0.419
1192					AGTAGG	0.258	1192					GGTTCC	0.273	1192					CCTCAT	0.337	1192					TGTTCT	0.39	1192					CTGCAG	0.418
1193					GGGTGC	0.257	1193					CAATTT	0.272	1193					CCGCTG	0.337	1193					TTGCTT	0.39	1193					GTTTAT	0.417
1194					TAGTGG	0.257	1194					AGGGCA	0.271	1194					GCATTC	0.336	1194					CTATTG	0.39	1194					CGCACT	0.416
1195					TGTACA	0.257	1195					ATGTCA	0.271	1195					CATTGT	0.336	1195					ATTCGC	0.389	1195					TACAAG	0.416
1196					ATCTGG	0.256	1196					AGGTGT	0.271	1196					CGGTGG	0.336	1196					GAGGTG	0.389	1196					GGGTCG	0.415
1197					TAGGCC	0.256	1197					GGTTTA	0.271	1197					TAGCAC	0.335	1197					TATTCG	0.389	1197					ACAAGG	0.415
1198					TTCCGT	0.256	1198					GCGGCA	0.27	1198					GAGGTC	0.334	1198					TGGAGA	0.389	1198					CATTTG	0.415
1199					ATTATC	0.255	1199					ATCGCA	0.27	1199					GGGCTG	0.334	1199					AATCTA	0.389	1199					TACCAT	0.415
1200					GGGTTC	0.255	1200					TGTCAC	0.27	1200					GTATGG	0.334	1200					GTACGG	0.388	1200					GTTAGG	0.414
1201					GTTAGG	0.255	1201					TGCACT	0.27	1201					GATCAC	0.333	1201					GGGCAA	0.388	1201					AGAAAT	0.413
1202					GTGCGC	0.254	1202					GGTATG	0.27	1202					GCGGGA	0.333	1202					GCACGG	0.387	1202					AATCAG	0.412
1203					ATGTGG	0.253	1203					ACTTGG	0.27	1203					GTGCAG	0.333	1203					GTGCAT	0.387	1203					CGGTCA	0.412
1204					ATTATG	0.253	1204					TTGCAC	0.269	1204					TGCCAT	0.333	1204					GGTTAG	0.387	1204					CGCTAT	0.412
1205					CCACGG	0.253	1205					TGTGTC	0.269	1205					TGGGAT	0.333	1205					TATGAG	0.387	1205					ACTGTG	0.412
1206					GTGGCC	0.253	1206					GGTACT	0.269	1206					CCAATA	0.332	1206					CAAAAT	0.385	1206					AAGAGA	0.412
1207					GGGCTT	0.252	1207					ACAGAT	0.268	1207					ACTGGC	0.331	1207					GGGGTA	0.384	1207					TTGTTC	0.411
1208					CCGGTC	0.251	1208					TCGGGG	0.268	1208					GTTATA	0.331	1208					GGGTGA	0.383	1208					AACTAC	0.411
1209					TGGCTT	0.251	1209					TTGCGG	0.267	1209					TGGCTG	0.33	1209					CAGCGG	0.382	1209					CCCCCG	0.41
1210					TGGGTT	0.251	1210					TTATTG	0.267	1210					TACAAG	0.33	1210					TACGGA	0.382	1210					TTGATA	0.409
1211					ACTATT	0.25	1211					TAGTGT	0.267	1211					TAGGAT	0.33	1211					TTAGAC	0.382	1211					ACAATC	0.408
1212					AGTTGG	0.25	1212					CACGCG	0.266	1212					GATTTC	0.33	1212					GCCACA	0.381	1212					AGGCGG	0.408
1213					GTTCAA	0.25	1213					GGTTCG	0.266	1213					GTGATA	0.33	1213					ATGGTT	0.381	1213					CAGGAG	0.408
1214					TGACAG	0.25	1214					TCTGTG	0.266	1214					GCAGCC	0.329	1214					GTGTGA	0.381	1214					GTATAA	0.408
1215					ACGGGC	0.249	1215					TGTGTG	0.266	1215					GCATGG	0.328	1215					TCTACA	0.38	1215					TGCTAT	0.407
1216					ACTTTC	0.248	1216					TCTGCG	0.266	1216					CCGCCG	0.327	1216					ATTTGG	0.38	1216					ATGCTA	0.406
1217					ATAGGA	0.248	1217					CAAGTT	0.266	1217					TGTACA	0.327	1217					TCATTG	0.379	1217					TTCAAC	0.405
1218					GTAACA	0.248	1218					TATAGG	0.265	1218					GAACAC	0.326	1218					GGATTC	0.379	1218					CATGCT	0.405
1219					GTCACG	0.248	1219					ATTGGG	0.264	1219					AGTCCA	0.326	1219					GTATTA	0.379	1219					TCGGTC	0.404
1220					GTTTCA	0.248	1220					TTGTGC	0.264	1220					CCGTTC	0.326	1220					AACGAT	0.379	1220					CCCCAT	0.404
1221					TTCAAG	0.248	1221					CCATAG	0.263	1221					TGGAAG	0.326	1221					GAATGT	0.378	1221					TGCTTT	0.403
1222					TTCGGT	0.248	1222					GATCTT	0.263	1222					GGTCAT	0.325	1222					GAAGAG	0.378	1222					CTGTCC	0.402
1223					TATTCT	0.247	1223					CGTGCT	0.263	1223					TAGTGG	0.324	1223					CGGCTG	0.377	1223					AGATAC	0.402
1224					TCCGCT	0.247	1224					GGTTAC	0.263	1224					CCTATA	0.324	1224					ACTGCA	0.377	1224					TCAACT	0.401
1225					GGTCTG	0.246	1225					AACAGT	0.262	1225					TCAGGC	0.323	1225					GATTCT	0.377	1225					TGTATT	0.401
1226					CGCCGT	0.245	1226					ATAGTC	0.262	1226					TCATCC	0.323	1226					GGTGAA	0.376	1226					TTTAGA	0.401
1227					GCAACT	0.245	1227					TTATGG	0.262	1227					GCCACT	0.323	1227					TGTTAA	0.376	1227					GTCGGG	0.399
1228					TATGTC	0.245	1228					CTCTGG	0.262	1228					GGTAGG	0.323	1228					GGCCGC	0.375	1228					TGTTCT	0.399
1229					TGCTGC	0.245	1229					AGTGTC	0.262	1229					GCCGCT	0.323	1229					GATGTT	0.375	1229					CCTATT	0.399
1230					TGTGGG	0.245	1230					GATCTC	0.262	1230					ATAGTA	0.323	1230					GGTTTT	0.374	1230					GGATTC	0.398
1231					AGGGAG	0.244	1231					GGCTGG	0.261	1231					GTCATA	0.322	1231					TTTTGA	0.373	1231					ATGTAC	0.398
1232					ATTCTG	0.244	1232					GACATT	0.261	1232					GGGGTA	0.322	1232					CATCAA	0.372	1232					AAGTGG	0.398
1233					TGACAC	0.244	1233					GTGGCA	0.26	1233					CATCCT	0.321	1233					TATCTA	0.372	1233					AATGGG	0.398
1234					AATAGG	0.243	1234					TGCTCG	0.26	1234					AGAGAG	0.321	1234					ATGTAG	0.372	1234					GGTCGC	0.397
1235					CTTTCT	0.243	1235					TTTGTG	0.26	1235					AATGGA	0.321	1235					GGTTGG	0.371	1235					ACCATC	0.394
1236					TCTATA	0.243	1236					CGGTAT	0.259	1236					CCCCTT	0.32	1236					AGTATT	0.37	1236					TTCAGA	0.394
1237					CTGCGG	0.242	1237					CAGTGT	0.259	1237					CTCCCC	0.32	1237					ATGTCG	0.369	1237					TACTTC	0.394
1238					GGTCGA	0.242	1238					CGCGCG	0.259	1238					AAATGA	0.32	1238					AAAAAA	0.369	1238					GCTTAT	0.392
1239					TTTAGG	0.242	1239					TAGTTA	0.259	1239					ACCATC	0.318	1239					GGCTCA	0.367	1239					GCTTTA	0.392
1240					ATATCT	0.241	1240					ACTACT	0.259	1240					GAGGTG	0.318	1240					GTCAAT	0.367	1240					AAAGAA	0.392
1241					GATAGG	0.241	1241					TTACAG	0.258	1241					TTGCTG	0.318	1241					CTTACT	0.367	1241					TTTAGT	0.391
1242					GTCAGA	0.241	1242					CAATAT	0.257	1242					GCTAAT	0.318	1242					TACTGA	0.367	1242					GGGGCC	0.39
1243					TTCAAA	0.241	1243					TTATTA	0.257	1243					GAGATT	0.318	1243					TATCTT	0.366	1243					CTGTCA	0.389
1244					TTCGTC	0.24	1244					TGGCTA	0.257	1244					GGAGCA	0.317	1244					AGGTCA	0.365	1244					GGATTG	0.389
1245					ACACTC	0.239	1245					TGCATG	0.256	1245					CGGCTA	0.316	1245					TAGGTT	0.365	1245					TCTGCA	0.388
1246					CCATCT	0.239	1246					ATATCT	0.256	1246					GATCAG	0.315	1246					AATTGC	0.365	1246					GTGACA	0.388
1247					GGGATG	0.238	1247					CGTCTG	0.256	1247					CGGCTT	0.315	1247					ACTTCA	0.363	1247					ATCGCC	0.387
1248					TATATG	0.238	1248					GTACCC	0.256	1248					CCTTCT	0.315	1248					TACACG	0.363	1248					GTTATA	0.387
1249					AGGACG	0.237	1249					TCTATA	0.255	1249					CGGCGG	0.314	1249					AGGGCT	0.363	1249					CGATTA	0.387
1250					TCTATC	0.237	1250					GAGGTT	0.255	1250					GCCAGG	0.314	1250					AGACAA	0.363	1250					TCATGC	0.386
1251					TTTGTT	0.237	1251					CTAGTC	0.255	1251					TGTTCT	0.314	1251					GAGGTC	0.362	1251					ATGGCT	0.386
1252					GCTGCT	0.236	1252					GGGTTA	0.254	1252					CTGCTG	0.314	1252					CATTTG	0.362	1252					CTTCTT	0.386
1253					GACGCA	0.235	1253					GACACT	0.254	1253					CGGCCT	0.313	1253					CAATTC	0.361	1253					GTACAT	0.384
1254					GGGAAG	0.235	1254					CTTCTG	0.254	1254					CCACCA	0.313	1254					TTGTTC	0.361	1254					CGCAAT	0.384
1255					TAATAT	0.235	1255					CAACTA	0.253	1255					ATAGGT	0.313	1255					TTAGTA	0.361	1255					AGTAAG	0.384
1256					TGCCGC	0.235	1256					TACTCA	0.253	1256					CTTCTG	0.313	1256					ACTTAC	0.361	1256					AAGTAA	0.384
1257					TTCTTA	0.235	1257					CTTTAT	0.252	1257					CGATTA	0.313	1257					GGCGCG	0.36	1257					GCATCC	0.383
1258					CAATGC	0.232	1258					ATTCTA	0.252	1258					TTTGAA	0.312	1258					CAGTGG	0.36	1258					TAGACA	0.383
1259					TCGGTT	0.232	1259					TCCGCA	0.251	1259					GAATCA	0.311	1259					TCTCAT	0.359	1259					AACTTC	0.383
1260					CGCTGG	0.23	1260					CATTGA	0.251	1260					GCACTT	0.311	1260					ACATGC	0.358	1260					CGGCTT	0.382
1261					TTAGGT	0.23	1261					CGGTTG	0.251	1261					ATCTGT	0.311	1261					ATTGGC	0.358	1261					GGAAAG	0.382
1262					TCTGAT	0.229	1262					TAGTAG	0.251	1262					CTCTCT	0.311	1262					TTGCTA	0.358	1262					CGCATT	0.381
1263					TTAGGG	0.229	1263					AGTAGT	0.251	1263					ATGGAC	0.311	1263					ACTAGA	0.358	1263					CCATAC	0.378
1264					TTTAAT	0.229	1264					TTTAGC	0.251	1264					TGGATT	0.311	1264					AGTCAG	0.357	1264					GTTACA	0.378
1265					GGTGGA	0.228	1265					GGCCTT	0.25	1265					GCACCG	0.31	1265					GAGGTT	0.356	1265					GACAGA	0.378
1266					TAGGGC	0.228	1266					CTTTTG	0.25	1266					TATGTC	0.31	1266					TTAGTC	0.355	1266					CTCACA	0.377
1267					TGCCGG	0.228	1267					TAGGGG	0.249	1267					TTTAGG	0.31	1267					TGCTGT	0.355	1267					AGTATG	0.376
1268					CAGCGC	0.227	1268					TCGCAG	0.249	1268					TGCTGG	0.31	1268					ACAGCA	0.354	1268					GAGGGC	0.375
1269					CCATGG	0.227	1269					GCGTTG	0.249	1269					TTGCTT	0.309	1269					GGTAGG	0.353	1269					GGTGAG	0.375
1270					GGGTAC	0.227	1270					TACTTT	0.248	1270					AGATAC	0.309	1270					TATCGC	0.352	1270					TTTAGG	0.375
1271					TATGGG	0.227	1271					TGGCGG	0.247	1271					GGGTTG	0.308	1271					CGATTT	0.352	1271					TTGCAA	0.375
1272					GGCCTG	0.226	1272					GTAGCT	0.247	1272					TGACAA	0.308	1272					TTCTAC	0.351	1272					CCCTTA	0.375
1273					GTGGGT	0.226	1273					CAGGAT	0.246	1273					GGACAC	0.307	1273					CATACG	0.35	1273					GAAAAT	0.375
1274					TTTCGG	0.225	1274					ACACGT	0.246	1274					GCATTA	0.307	1274					TAAGTC	0.35	1274					GTTCGG	0.374
1275					AGGGTT	0.224	1275					TTAATC	0.246	1275					TCGCTT	0.307	1275					TGAGGT	0.349	1275					TTTCAG	0.374
1276					CTTCAA	0.224	1276					GGTAGC	0.246	1276					ATGGGT	0.307	1276					TCGCTA	0.349	1276					TTAAGT	0.374
1277					GTCGTG	0.224	1277					AGGTTG	0.246	1277					TTTTTG	0.307	1277					GGCGCA	0.346	1277					GGGAAA	0.374
1278					TTGGGT	0.224	1278					GTTCCA	0.246	1278					AGACAC	0.306	1278					GGTATA	0.346	1278					GAATTG	0.373
1279					CTTTTT	0.223	1279					AGTTGC	0.246	1279					TGCAGA	0.306	1279					TGGGAA	0.346	1279					GAATAC	0.373
1280					GGCCTT	0.223	1280					GTTACT	0.246	1280					TCTGTA	0.306	1280					TGCGGG	0.345	1280					GATCAG	0.372
1281					GGGATC	0.223	1281					ACGCAG	0.245	1281					TAGACA	0.306	1281					AGGTTT	0.345	1281					GCAGAT	0.372
1282					AGTGCG	0.222	1282					TTTGCA	0.245	1282					GATTCT	0.306	1282					GATAGT	0.345	1282					GCAGGT	0.371
1283					GCTCTT	0.222	1283					GCTTAT	0.245	1283					AATTTG	0.306	1283					TCGGTC	0.344	1283					TTAGGG	0.371
1284					AGGGCC	0.221	1284					GTGGTA	0.245	1284					CACGCT	0.305	1284					GTCCAT	0.344	1284					AGTCGA	0.37
1285					CGGTGA	0.221	1285					CGGTGT	0.245	1285					CTCACT	0.305	1285					AGTGAT	0.344	1285					GCCACC	0.369
1286					GTCCAG	0.221	1286					CGGGCA	0.244	1286					GAAACA	0.305	1286					ACAGTT	0.343	1286					CAATGT	0.369
1287					AATATA	0.22	1287					TATGTC	0.244	1287					ATGCGG	0.304	1287					CACGAT	0.343	1287					TGTCAT	0.368
1288					CTTGGT	0.22	1288					CGTTCT	0.244	1288					ATAGCT	0.304	1288					GGACTA	0.343	1288					AGGTCA	0.367
1289					GCACCC	0.22	1289					GCTACT	0.244	1289					AGTAAT	0.304	1289					CTGAAT	0.343	1289					TTCTCA	0.367
1290					TTCCGG	0.22	1290					CCGTCA	0.243	1290					GATTTG	0.304	1290					CATGTG	0.342	1290					GCTGCT	0.366
1291					ATTCGC	0.219	1291					TCGGAT	0.243	1291					AGGAAA	0.304	1291					TTGCAC	0.342	1291					GAACAA	0.366
1292					TCGGGT	0.219	1292					TGTGGC	0.242	1292					GCAGGT	0.302	1292					GGTAAG	0.342	1292					GCCGCC	0.365
1293					TCTTTA	0.219	1293					CAGCTG	0.242	1293					GCCAGT	0.302	1293					TCATCT	0.341	1293					CTTATC	0.365
1294					ATCGCC	0.218	1294					TATTTA	0.241	1294					TGCGGG	0.301	1294					ATTGTC	0.341	1294					CCTCAT	0.364
1295					GGGGTA	0.218	1295					GGGTGC	0.241	1295					ATGCTT	0.301	1295					CGCTTT	0.34	1295					AGATTG	0.364
1296					TCTCGC	0.218	1296					AGGTAT	0.241	1296					GGTCCG	0.3	1296					AACTAC	0.339	1296					GGGGTT	0.363
1297					GTCTTT	0.217	1297					TCTTCC	0.241	1297					GGCTAT	0.3	1297					TACATC	0.338	1297					TTGCTG	0.363
1298					TCCTCA	0.217	1298					GCGTGC	0.24	1298					TGAAGG	0.3	1298					TAGGTC	0.337	1298					ATTGTC	0.362
1299					TATAGT	0.216	1299					TCGTGG	0.24	1299					CTTATC	0.298	1299					GATTTC	0.336	1299					GCTCAT	0.361
1300					CTGGGG	0.215	1300					TTACTA	0.24	1300					ATTGTG	0.298	1300					CAGACA	0.335	1300					CAGTGA	0.361
1301					GGGTTG	0.215	1301					TGTATT	0.24	1301					CTACTT	0.298	1301					AACAAC	0.334	1301					TGGGGT	0.36
1302					GGGGAC	0.214	1302					TGTCTG	0.239	1302					GTGCAC	0.297	1302					TGAAGT	0.334	1302					AACACG	0.358
1303					TCTGGT	0.213	1303					CATCCG	0.238	1303					GCAAAT	0.297	1303					TCGCTT	0.333	1303					TTGGGG	0.357
1304					CGCTGC	0.212	1304					GCTGCT	0.238	1304					TACCAT	0.296	1304					CAGGCT	0.332	1304					CATCGG	0.356
1305					GAGGTG	0.212	1305					CTGGTC	0.238	1305					TATCTT	0.296	1305					GTGGCT	0.332	1305					ACTGTT	0.356
1306					GGTACC	0.212	1306					CTCGCT	0.238	1306					GGACAA	0.296	1306					GTGGGA	0.332	1306					GTACAG	0.355
1307					TTTTTA	0.212	1307					CCATGG	0.237	1307					GAGATA	0.296	1307					TCACAC	0.331	1307					TTAGTC	0.355
1308					TGCTGG	0.211	1308					AGTGCA	0.236	1308					CAGCCA	0.295	1308					TTAGCT	0.331	1308					TAAGTC	0.355
1309					GCCACG	0.21	1309					CAGGGG	0.236	1309					AGTTCA	0.295	1309					CATCAC	0.33	1309					TCCGCT	0.354
1310					GCTGCC	0.21	1310					TAGGTA	0.236	1310					GGCTTA	0.295	1310					TGCACT	0.33	1310					TAGAAG	0.354
1311					GCCGGT	0.209	1311					CGGCTG	0.235	1311					TCATTG	0.294	1311					TGTCAT	0.328	1311					ATAGAG	0.352
1312					TTTGGT	0.209	1312					TGCAGG	0.235	1312					ATGCTA	0.294	1312					TTCGCT	0.328	1312					TGCCGC	0.351
1313					AGCGGT	0.208	1313					GGGGCG	0.235	1313					CTGCAA	0.292	1313					GATGGT	0.328	1313					TTTAAG	0.351
1314					ATCTGC	0.208	1314					AGGGTT	0.235	1314					AGAAAT	0.292	1314					TCTACT	0.328	1314					GGAGCA	0.349
1315					CAGCTT	0.208	1315					CTATGG	0.235	1315					ATAACC	0.292	1315					GCTGGC	0.327	1315					TCCGCC	0.349
1316					CTCAAT	0.208	1316					CTATGT	0.235	1316					TCATGC	0.29	1316					TGCTTA	0.327	1316					GATGAC	0.349
1317					TTAGTC	0.208	1317					TTTGCG	0.235	1317					CGCTTA	0.29	1317					GTTCTT	0.326	1317					GGCTTA	0.348
1318					CTGGCC	0.207	1318					TCTTGA	0.235	1318					TCGGTC	0.289	1318					CTGGAT	0.326	1318					TGGGAT	0.348
1319					TCGCTT	0.207	1319					ATTCGG	0.234	1319					GAGGCT	0.287	1319					TTAGTG	0.326	1319					TACTAG	0.348
1320					GGTTCG	0.206	1320					TGTCAG	0.234	1320					TATGGT	0.287	1320					ACTAAG	0.326	1320					GTGATT	0.348
1321					TAGTCA	0.206	1321					CTGGCG	0.234	1321					AGGTGA	0.287	1321					GGTCGC	0.324	1321					TCCGGC	0.347
1322					GGGCCC	0.205	1322					CTGGGC	0.234	1322					GTGGGA	0.287	1322					AAGGCT	0.323	1322					CTACAA	0.347
1323					GGGTTA	0.205	1323					CTCTAT	0.234	1323					AAGGAA	0.287	1323					GGTTAT	0.323	1323					GGTGGT	0.346
1324					TATGGT	0.205	1324					TATCTA	0.234	1324					TTGTAT	0.286	1324					GAGGAC	0.322	1324					CTATTG	0.346
1325					ACACGA	0.203	1325					GTCAGG	0.233	1325					GCAGAT	0.285	1325					AGGCTG	0.321	1325					TTTTTG	0.345
1326					GGCCCG	0.203	1326					ATTGTC	0.233	1326					GGGTGA	0.285	1326					CAGTTA	0.321	1326					ATTGGC	0.344
1327					AGTCGT	0.202	1327					GTATGG	0.233	1327					CAACTT	0.285	1327					TTCTGA	0.321	1327					TACGCT	0.344
1328					ATGATC	0.202	1328					TGGGAT	0.233	1328					TAGATG	0.285	1328					TGCTGC	0.32	1328					GGCGCG	0.343
1329					GTCCGT	0.202	1329					GCTGGG	0.232	1329					CATGTT	0.284	1329					AGGGTC	0.319	1329					CCACAC	0.343
1330					TCGGAG	0.202	1330					GGTGCA	0.232	1330					TCTGCT	0.284	1330					ACTATC	0.319	1330					GCCAGG	0.343
1331					TGAGGT	0.202	1331					TAGCAA	0.232	1331					TGCTTA	0.284	1331					TGAAAG	0.319	1331					TACTGA	0.342
1332					TTTAGT	0.202	1332					AGGTTA	0.232	1332					AATCAG	0.283	1332					TCTATC	0.318	1332					CTATGA	0.342
1333					ATCGCT	0.201	1333					GTCTAG	0.232	1333					GCCACC	0.283	1333					GATCAG	0.317	1333					GCAAAT	0.341
1334					ATGGGA	0.201	1334					CTCCTC	0.232	1334					CCGCTT	0.282	1334					GCTCAT	0.316	1334					ATGTCG	0.34
1335					CAGTTG	0.201	1335					TTGTAG	0.232	1335					ACGGCT	0.281	1335					TTTCGT	0.316	1335					GGGGTC	0.34
1336					ATATGT	0.2	1336					GGCCTC	0.231	1336					ACGCAT	0.28	1336					TATGCG	0.316	1336					GATTCT	0.34
1337					TTATGG	0.2	1337					GGTGTG	0.231	1337					TCAGTA	0.28	1337					GCTATG	0.315	1337					TTGTAA	0.34
1338					ACAACG	0.199	1338					ATCTAC	0.231	1338					TCGGGG	0.28	1338					ATTGGA	0.315	1338					CAGCGG	0.339
1339					CTCGCA	0.199	1339					CGCGCA	0.23	1339					TTGTTC	0.279	1339					GCATGT	0.314	1339					AGGCTG	0.338
1340					GACACT	0.199	1340					ATAATC	0.23	1340					CCAGTC	0.278	1340					TGTACA	0.314	1340					AGTCCG	0.338
1341					TATTAC	0.199	1341					TGCGCA	0.23	1341					TTAGGT	0.278	1341					TGACAG	0.314	1341					GATACG	0.338
1342					TTGGCT	0.199	1342					CATGCC	0.23	1342					TTATGC	0.278	1342					GTGGGT	0.314	1342					AATCAA	0.337
1343					AGGGTG	0.198	1343					ATCGTT	0.23	1343					TCGGCG	0.277	1343					TCATGG	0.313	1343					TATGGT	0.337
1344					ATAAGG	0.198	1344					GCTCAA	0.23	1344					AGGGTC	0.277	1344					CATCTA	0.313	1344					AATCTA	0.337
1345					ATGGTG	0.198	1345					CTGCTC	0.229	1345					GGCATT	0.276	1345					GGGCTT	0.312	1345					TGTTTA	0.335
1346					ATTTAG	0.198	1346					TTTGTA	0.229	1346					CAGGCT	0.275	1346					ATCTTA	0.311	1346					GTCACA	0.334
1347					GGTGAT	0.198	1347					ACGTCT	0.229	1347					CATCTT	0.275	1347					GAATTC	0.311	1347					GAGGTC	0.334
1348					CTCTTT	0.197	1348					TTCGTA	0.229	1348					GGATTC	0.274	1348					TGAACT	0.311	1348					CTGAAT	0.334
1349					AGGAGA	0.195	1349					GTAGGC	0.228	1349					TACTAG	0.274	1349					TGGCTA	0.31	1349					CTAAAT	0.334
1350					TTAATA	0.195	1350					TTTATA	0.228	1350					TGATTG	0.274	1350					TTGGAT	0.309	1350					CTTATG	0.333
1351					GGGACG	0.193	1351					CAGTTA	0.228	1351					ATAGAG	0.272	1351					CTTCTT	0.308	1351					TGCAGA	0.332
1352					ACCAGT	0.192	1352					ATTCGT	0.228	1352					ACAGTG	0.271	1352					GCTGGG	0.307	1352					TTGTTT	0.332
1353					GGTTAG	0.192	1353					GTTCCT	0.228	1353					GCAAGG	0.271	1353					CTCCTT	0.307	1353					GATGTA	0.332
1354					TCCAGG	0.192	1354					TTCGTG	0.228	1354					TGAGAT	0.271	1354					ACAAAA	0.307	1354					ATCACG	0.33
1355					GCTAGG	0.191	1355					GCAGCC	0.227	1355					GCAATG	0.269	1355					TAAGCA	0.306	1355					TACTGC	0.33
1356					GCTCTG	0.191	1356					TACAGA	0.227	1356					TGGGTT	0.269	1356					GTTGGG	0.305	1356					GGTCCA	0.329
1357					ATCCGG	0.19	1357					CAGTAT	0.227	1357					CCGTTA	0.269	1357					CTATGT	0.305	1357					GGCTAT	0.329
1358					ATGGTT	0.19	1358					TTATCG	0.227	1358					CTACTG	0.269	1358					TAGTAA	0.305	1358					ATCTAC	0.329
1359					TCCGGT	0.19	1359					AGTTTG	0.227	1359					CATGTG	0.268	1359					AGGGTG	0.302	1359					CTGGAT	0.329
1360					TTGTCA	0.19	1360					GTTGTA	0.227	1360					AAGTGG	0.268	1360					GGCCTA	0.302	1360					GTTGGC	0.328
1361					ACAAGT	0.189	1361					GGTGCG	0.226	1361					CAGAGA	0.267	1361					ACTTCT	0.302	1361					ACGGAT	0.328
1362					AGGATG	0.188	1362					TTGCTG	0.226	1362					GGATTG	0.267	1362					TTCTAG	0.302	1362					CAGGTC	0.327
1363					GGGTTT	0.187	1363					GCTAGT	0.226	1363					TTGTTT	0.266	1363					TCGGTT	0.301	1363					AGAGTC	0.327
1364					GGTCTT	0.187	1364					ATGGGG	0.225	1364					CATTTG	0.265	1364					AAGTTA	0.301	1364					ATGTTT	0.327
1365					TGGGCT	0.187	1365					TCGTTA	0.225	1365					CGCTGC	0.265	1365					AGTCGA	0.3	1365					GCGGCT	0.326
1366					ACTATA	0.186	1366					TTCTCC	0.225	1366					TGGATA	0.265	1366					TTGCAA	0.299	1366					TAGCGG	0.326
1367					GAGCAG	0.186	1367					TCTAGC	0.225	1367					CTAAAT	0.264	1367					CAGAGA	0.297	1367					ATGCTT	0.325
1368					GCGCGA	0.185	1368					GCGTCC	0.224	1368					AGGGTT	0.263	1368					TTCGTT	0.297	1368					AGTTAG	0.325
1369					GGGCTA	0.185	1369					ATCTGT	0.224	1369					CTGTAA	0.263	1369					ATGTTG	0.297	1369					TGCTGG	0.323
1370					GTATCA	0.185	1370					CGGTCT	0.224	1370					GAATTC	0.262	1370					AGTTTA	0.297	1370					CGGAGG	0.322
1371					CTTATA	0.184	1371					CGCTTC	0.224	1371					AGATTG	0.262	1371					TAAGAG	0.297	1371					ACAGAC	0.321
1372					GTGGTC	0.184	1372					GCTTAG	0.224	1372					GTACGG	0.261	1372					AGGTTA	0.296	1372					TTAGGC	0.321
1373					AATTAT	0.183	1373					AGGTCG	0.223	1373					TGTTAT	0.261	1373					CATGAC	0.295	1373					CCACTT	0.321
1374					ATGGGT	0.183	1374					TGGCAA	0.223	1374					AGGCTG	0.259	1374					GGGTTC	0.295	1374					ACAGGT	0.32
1375					GACAGA	0.183	1375					GCGATC	0.223	1375					GACGGG	0.259	1375					CTCTTA	0.294	1375					CTGCTT	0.32
1376					GTCTGT	0.183	1376					TATTAG	0.223	1376					ATAGTG	0.259	1376					GCATAC	0.293	1376					GCTATT	0.32
1377					ACTGGG	0.182	1377					TCTATG	0.223	1377					GTTTTT	0.259	1377					GACAGA	0.293	1377					TACGGA	0.32
1378					GGCTAA	0.182	1378					GGCGTG	0.223	1378					GGTGCG	0.258	1378					AAAGGC	0.293	1378					CAGGCT	0.319
1379					GGGTGA	0.182	1379					AGTCGC	0.222	1379					GTGGGT	0.258	1379					ATCCTT	0.293	1379					CCTTCT	0.319
1380					TACAAG	0.182	1380					GCAGAT	0.222	1380					TTCCAG	0.258	1380					TCTTAA	0.29	1380					GCAAGG	0.317
1381					TTATAA	0.182	1381					TGCGCT	0.222	1381					GACAGT	0.257	1381					AGTTAG	0.289	1381					TTCCGG	0.317
1382					GCAAAT	0.181	1382					TGGGCG	0.222	1382					TTCTGC	0.257	1382					AACAGT	0.288	1382					TTGTTA	0.316
1383					TTTCTA	0.181	1383					AAAACA	0.222	1383					TACAGC	0.254	1383					CTGTAA	0.288	1383					TTCCCT	0.316
1384					AGATTC	0.18	1384					CGCCAT	0.221	1384					CGCTAC	0.254	1384					TGGGCA	0.287	1384					CTAACT	0.316
1385					CGCTCT	0.18	1385					CAATAG	0.221	1385					TATTGG	0.253	1385					TCCTTC	0.287	1385					GCCATG	0.315
1386					ACGCAA	0.179	1386					AGTCAG	0.221	1386					TGGTCG	0.252	1386					GGGTAA	0.287	1386					TTCTGA	0.315
1387					TTTCTG	0.179	1387					CACGTT	0.22	1387					CGGGGT	0.252	1387					AATGGT	0.287	1387					CTCCTA	0.315
1388					CTACAG	0.178	1388					GAGTTT	0.22	1388					CTGTCA	0.251	1388					TGGTCG	0.286	1388					ATAGCT	0.313
1389					GCTTCT	0.178	1389					ACTCTT	0.22	1389					TAAGGC	0.251	1389					GTCTAT	0.286	1389					TAGATC	0.313
1390					ATGATT	0.177	1390					GCTGCA	0.219	1390					CTGTTA	0.25	1390					TTTGTC	0.286	1390					CCAATA	0.313
1391					TCCTTT	0.177	1391					CGGTCG	0.219	1391					GTTATT	0.249	1391					GGTTCA	0.285	1391					AACTGT	0.313
1392					CTGTTC	0.176	1392					AACAGA	0.219	1392					AGTAAG	0.249	1392					TTTGGT	0.285	1392					CTCTTA	0.312
1393					ACGCCA	0.175	1393					GTTCTG	0.219	1393					GAGAAT	0.248	1393					TGGACA	0.284	1393					GTATAG	0.312
1394					ATATGC	0.175	1394					GTTAGC	0.219	1394					GTTCGG	0.247	1394					GCTTTC	0.284	1394					AGCATC	0.311
1395					CAGCTA	0.175	1395					CTTCGC	0.219	1395					TTCCGG	0.247	1395					AATGCT	0.284	1395					ATGGGT	0.311
1396					CTGGCG	0.175	1396					TAGCAG	0.218	1396					CTGACA	0.247	1396					TTTGTG	0.283	1396					CGCTTT	0.311
1397					GGGCCT	0.175	1397					ATGGTG	0.218	1397					GGCTGT	0.246	1397					CTAACT	0.283	1397					CAGCCA	0.31
1398					AATTTC	0.174	1398					AGGTAG	0.218	1398					ACGCCA	0.246	1398					ACTAGG	0.282	1398					GTCCAC	0.31
1399					ATACTA	0.174	1399					GTGGGC	0.217	1399					CGGACA	0.245	1399					TGGTTT	0.282	1399					TCAAAT	0.31
1400					GGCCCA	0.174	1400					GCAATT	0.217	1400					GCATGT	0.245	1400					TTGTGA	0.281	1400					CAACTT	0.31
1401					GGCCTA	0.174	1401					ATGGGC	0.217	1401					GATGGT	0.245	1401					ACAGGT	0.28	1401					CTGCTG	0.31
1402					AGCTCG	0.173	1402					GGGCTA	0.217	1402					CGCATT	0.244	1402					GGAGCA	0.279	1402					TTTGTA	0.31
1403					GGGAGA	0.173	1403					TGGTCC	0.217	1403					GCTTCA	0.244	1403					GTTGGC	0.279	1403					CGCATG	0.308
1404					TCGTTC	0.173	1404					GTCGGA	0.216	1404					TCGGAT	0.244	1404					GGGTAT	0.279	1404					GTTATT	0.308
1405					ATGATA	0.172	1405					CTTTAG	0.216	1405					TTGCAA	0.244	1405					GGCTAG	0.278	1405					GCTAAT	0.308
1406					CGGTCT	0.172	1406					TCCTTT	0.215	1406					CCACTT	0.244	1406					TGCTGG	0.278	1406					TAAGGG	0.308
1407					CGTCTG	0.172	1407					TGCTGC	0.214	1407					TGTTTA	0.244	1407					AGTTTT	0.278	1407					CACACC	0.306
1408					GCAGTT	0.172	1408					CTCTTA	0.214	1408					GGCTCA	0.243	1408					TCGGGG	0.276	1408					GGCTTT	0.304
1409					GCGGAC	0.172	1409					CAATTA	0.213	1409					ACAAGG	0.243	1409					GGCTTG	0.276	1409					TGCAAG	0.304
1410					GTTCTT	0.172	1410					CACCTC	0.213	1410					TAGGGT	0.243	1410					GTATTT	0.276	1410					GGCACC	0.303
1411					TATTGG	0.171	1411					CAGGCC	0.212	1411					CTCATC	0.242	1411					CTTAAA	0.275	1411					CTCTTC	0.303
1412					TGGGAT	0.171	1412					CTGTCG	0.212	1412					GTTGGG	0.242	1412					ATGGGC	0.274	1412					GCAGCC	0.302
1413					TTGCGG	0.171	1413					CGCTTT	0.212	1413					CTTCAA	0.241	1413					GCGGTG	0.273	1413					TTGGCA	0.302
1414					ACCGTC	0.17	1414					TTGTAT	0.212	1414					GCTTAC	0.241	1414					TAGTAG	0.273	1414					GTAAAT	0.302
1415					CTAGCA	0.17	1415					CTTCTA	0.212	1415					TCATGG	0.24	1415					TACTTC	0.272	1415					CCACCA	0.301
1416					GATATA	0.17	1416					TGGATC	0.212	1416					CAGTGA	0.24	1416					TCTGTC	0.271	1416					ATGTCA	0.301
1417					GCGAGC	0.17	1417					CGCGTT	0.212	1417					GTGTGC	0.24	1417					TTGCTG	0.27	1417					CTCACT	0.301
1418					AGATCG	0.169	1418					TATGGG	0.211	1418					GTAAGG	0.24	1418					GCTGCT	0.269	1418					AGAGGT	0.301
1419					AGGGAT	0.169	1419					CATGGA	0.21	1419					CTGTTT	0.24	1419					TTGGGT	0.269	1419					GCACCG	0.298
1420					TACGGG	0.169	1420					CCGGCT	0.21	1420					CTATTG	0.24	1420					TGTGAG	0.269	1420					AGGTGA	0.298
1421					TCCGTT	0.169	1421					ATTTTA	0.21	1421					ATGTGC	0.24	1421					GGAGTT	0.268	1421					TTGCTT	0.298
1422					TCTCCA	0.169	1422					TATGCA	0.21	1422					TAAAGA	0.24	1422					TGTTGT	0.267	1422					TTGTGG	0.297
1423					ATTCTA	0.168	1423					TGCCAT	0.21	1423					ACAGGT	0.239	1423					AGTTCA	0.266	1423					CTGCCA	0.297
1424					TACCAT	0.168	1424					TATCGG	0.21	1424					TAGATC	0.239	1424					GCAAGG	0.265	1424					CTGTTA	0.297
1425					CTGGCT	0.167	1425					ACCAGT	0.21	1425					GGATGC	0.239	1425					TCTATG	0.265	1425					TAACGG	0.297
1426					CTGGTC	0.167	1426					TGCTGT	0.21	1426					AGCCGC	0.238	1426					TGCATC	0.264	1426					CCCCTT	0.296
1427					TACAAA	0.167	1427					ATTTCG	0.21	1427					TTAGTT	0.238	1427					TACGCT	0.264	1427					GTCACT	0.295
1428					TTATAG	0.167	1428					TACTCT	0.21	1428					CTTCTC	0.237	1428					AGAGTT	0.264	1428					TTCGCT	0.295
1429					GAAGCA	0.166	1429					AGTTAC	0.209	1429					AATTGT	0.237	1429					GTTTGT	0.264	1429					TGTCCT	0.295
1430					TTCCTT	0.166	1430					TCGCGG	0.208	1430					CATTCG	0.236	1430					GTTATG	0.264	1430					GATTTC	0.294
1431					AGTACG	0.165	1431					AGCTCG	0.208	1431					TTAAGG	0.236	1431					CACAGT	0.263	1431					TCATGG	0.292
1432					GCTGGA	0.165	1432					TTGCTA	0.208	1432					CATAGC	0.235	1432					GCCGCA	0.263	1432					AATGCT	0.292
1433					TCGACA	0.164	1433					CGCTTG	0.208	1433					GTACAT	0.235	1433					TCAGAA	0.263	1433					TTTTGT	0.291
1434					GCGCTT	0.163	1434					ATGGTC	0.207	1434					TGCAAC	0.235	1434					TATCGG	0.263	1434					GATTGA	0.291
1435					TGGCGA	0.163	1435					TACGTC	0.207	1435					TAGCGG	0.235	1435					ATTCTC	0.263	1435					AATTGA	0.29
1436					TTATGT	0.163	1436					CCATGC	0.207	1436					GTTCTT	0.235	1436					TTCCGT	0.263	1436					CAAGAT	0.288
1437					ACGCCG	0.162	1437					TGTATC	0.207	1437					GGCGCA	0.234	1437					GGTCTA	0.263	1437					TGTGAC	0.288
1438					AGGATC	0.162	1438					TAGCGT	0.207	1438					GCCGGG	0.233	1438					TTCCTC	0.263	1438					TTAAAA	0.288
1439					ATGTTC	0.162	1439					GCTCCA	0.206	1439					TTTTGT	0.233	1439					TGTGGA	0.263	1439					CAGCAA	0.287
1440					ATTCCA	0.162	1440					CAATGC	0.206	1440					TTTAAG	0.233	1440					GCAGGT	0.262	1440					GCAGTG	0.287
1441					CACTTG	0.162	1441					AGCTAC	0.206	1441					CGCATG	0.232	1441					TAGAGT	0.262	1441					TCTGTA	0.287
1442					CTTTTA	0.162	1442					AGGGTC	0.205	1442					CATGTC	0.232	1442					TTGTGT	0.262	1442					AGTTAC	0.286
1443					GAGTCT	0.162	1443					TACGGT	0.205	1443					TCACTC	0.232	1443					AGGTCT	0.261	1443					AATTGC	0.286
1444					GCTTTT	0.162	1444					ACTTTT	0.205	1444					GGTTAG	0.232	1444					TTGAGG	0.261	1444					GGAAAA	0.286
1445					TAGGAG	0.161	1445					GCGTTA	0.205	1445					CGCTCC	0.232	1445					CCTATT	0.261	1445					GACATT	0.285
1446					TCTGTA	0.161	1446					CGTTTT	0.204	1446					CTGTCC	0.231	1446					CTATGG	0.26	1446					CACTAG	0.285
1447					TTTCGT	0.161	1447					AGCACC	0.203	1447					TTGATA	0.23	1447					AGTTAT	0.26	1447					TTCCCC	0.285
1448					CTATTC	0.16	1448					CGCAGT	0.203	1448					ATGTGT	0.229	1448					TCAGTA	0.259	1448					AGTACA	0.284
1449					GGGTAT	0.16	1449					GCGCGT	0.203	1449					AGGCTT	0.228	1449					ATTCCG	0.259	1449					GTCCTT	0.284
1450					GTGTGC	0.16	1450					CGGGCT	0.202	1450					GGAGTA	0.227	1450					ATCTGT	0.259	1450					CTGCTA	0.283
1451					AGCTCC	0.159	1451					GCTGCG	0.202	1451					CAGCGG	0.226	1451					GTTCTA	0.259	1451					TGAACT	0.283
1452					CAAGGG	0.159	1452					CAGCGC	0.201	1452					TCAGGG	0.226	1452					AAACTT	0.259	1452					AAGTCA	0.281
1453					CGCAGA	0.159	1453					AGTGTT	0.201	1453					GGATCA	0.225	1453					CTGGCA	0.257	1453					TGTGGA	0.281
1454					GGATTT	0.159	1454					TTAGCG	0.201	1454					AGAGGT	0.225	1454					CAGGGT	0.257	1454					GAGGCT	0.28
1455					GTAGCA	0.159	1455					AGGCTG	0.2	1455					TGGAGA	0.225	1455					GCGGGA	0.257	1455					CGGCTC	0.279
1456					TTACTT	0.159	1456					AGTCTG	0.2	1456					TGGGAA	0.224	1456					GATACG	0.257	1456					TATCTT	0.279
1457					ATCTTA	0.157	1457					GTGCCT	0.2	1457					TGTTTT	0.223	1457					TCACTG	0.256	1457					GAATTC	0.279
1458					GTACAA	0.157	1458					TGCAGC	0.199	1458					AATGCT	0.223	1458					TTCGGA	0.256	1458					GCCATC	0.278
1459					TAAACA	0.157	1459					CAGATA	0.199	1459					GGGTTA	0.222	1459					ACAGTC	0.255	1459					TCGCTT	0.278
1460					TTTTAG	0.157	1460					CTGTGG	0.199	1460					AGGGTG	0.222	1460					CGCTTA	0.254	1460					CTAGAT	0.278
1461					AGAGGA	0.156	1461					CTTTCG	0.199	1461					GGAAAG	0.222	1461					TGTTAG	0.254	1461					TGTAAG	0.278
1462					ATTGTT	0.156	1462					CTCACC	0.199	1462					ATGTTT	0.221	1462					GCATGG	0.253	1462					AAATGG	0.278
1463					GTCTAT	0.156	1463					CGCGGC	0.198	1463					TTAGGC	0.22	1463					AGTGCA	0.253	1463					GGGACG	0.277
1464					TCTGCT	0.156	1464					AGTGGC	0.198	1464					AGTAGG	0.22	1464					GACATT	0.253	1464					TCAGTA	0.276
1465					CAATGT	0.154	1465					CGGTCA	0.198	1465					TCCATG	0.219	1465					TTGGCT	0.253	1465					TTGCTA	0.276
1466					GCTATA	0.154	1466					TAATTC	0.198	1466					GCAGTG	0.218	1466					TGGAAA	0.253	1466					TAAAGG	0.276
1467					GGATAG	0.154	1467					GCACGG	0.197	1467					GGGAGC	0.218	1467					GTCTCG	0.252	1467					CAGATC	0.275
1468					AGGTTC	0.153	1468					GGTCAC	0.197	1468					ATCTCT	0.216	1468					TCAACT	0.252	1468					TGGTCA	0.275
1469					AGACGG	0.152	1469					GGTCTA	0.197	1469					ATTCGG	0.215	1469					TGCAGA	0.252	1469					GATGGT	0.275
1470					GGGTAG	0.152	1470					AGTTGT	0.197	1470					TATTCG	0.215	1470					CGCCAT	0.251	1470					GTTATG	0.275
1471					GTCACC	0.152	1471					GGGTCA	0.196	1471					ACTGTG	0.215	1471					CGGCGG	0.25	1471					GTAATG	0.275
1472					TCCGCC	0.152	1472					ATCTCC	0.196	1472					TCTTAC	0.214	1472					CGGAGG	0.25	1472					ATACGT	0.274
1473					AATATC	0.151	1473					GTGTAT	0.196	1473					TGGCTT	0.213	1473					AGAGTC	0.249	1473					ATAGTT	0.273
1474					CACGTT	0.151	1474					GACATA	0.195	1474					TTCGTT	0.213	1474					TCTGTA	0.249	1474					GACACT	0.272
1475					CCCGCA	0.151	1475					CACCGC	0.195	1475					TTAAGT	0.212	1475					GGATGC	0.249	1475					TCCGTT	0.272
1476					GGATCG	0.151	1476					CCAGTC	0.194	1476					AATGTG	0.212	1476					GAAGGC	0.248	1476					ATTGGA	0.272
1477					TCCAGT	0.151	1477					GTACAC	0.194	1477					TGGGCA	0.211	1477					TGGAGT	0.248	1477					CTGTAA	0.272
1478					ACGTCA	0.15	1478					TCCAGG	0.194	1478					GCTGGA	0.211	1478					TTTAGC	0.248	1478					AAGAAA	0.271
1479					AGCCAG	0.15	1479					TTTATG	0.194	1479					GTATAG	0.211	1479					GTGCAG	0.247	1479					TCAATG	0.27
1480					ATAGCT	0.15	1480					CGGGTT	0.194	1480					CTCCTA	0.211	1480					TGTTTG	0.247	1480					ATCTTA	0.27
1481					CCATCG	0.15	1481					CTGCGT	0.194	1481					CCTTCC	0.211	1481					TTCGGT	0.246	1481					TATTGG	0.269
1482					TGGTCC	0.149	1482					GGGGTA	0.193	1482					TATCTA	0.21	1482					GGTTGT	0.246	1482					CTATGT	0.269
1483					TGGTTC	0.149	1483					CTGCTT	0.193	1483					ACCGCC	0.21	1483					CCTATA	0.245	1483					GATTGT	0.269
1484					CCATTG	0.148	1484					CGCGGT	0.193	1484					ATTGGC	0.209	1484					GTGGAT	0.244	1484					CCGGGG	0.268
1485					CGCTCG	0.148	1485					GGTCCT	0.193	1485					GTGGCT	0.209	1485					CCGGGG	0.243	1485					CTCTCT	0.267
1486					GCGGTT	0.148	1486					ATTGCA	0.192	1486					CCATAG	0.209	1486					TCAATG	0.243	1486					TTAAGA	0.266
1487					GTCGAC	0.148	1487					TGCTAT	0.192	1487					GGGTTC	0.208	1487					CGATGA	0.243	1487					CAGAGA	0.265
1488					GTCGAT	0.148	1488					CTAAGG	0.192	1488					AAAGAA	0.208	1488					CGGGGT	0.242	1488					TCGGCG	0.264
1489					GTGTCT	0.148	1489					CTCGTG	0.192	1489					GCATCT	0.207	1489					AGTGGA	0.242	1489					AGTCAA	0.263
1490					CCCATC	0.147	1490					GGGGGC	0.191	1490					TCCGTC	0.207	1490					CTGTTT	0.242	1490					TAGGCC	0.263
1491					CGCGCT	0.147	1491					CCTTTC	0.191	1491					TAGGCT	0.207	1491					CTAATG	0.242	1491					TGATAC	0.263
1492					CTAACA	0.146	1492					CTCTGC	0.191	1492					AAGAAG	0.207	1492					CACAAA	0.24	1492					AGTTCA	0.262
1493					GTATAT	0.146	1493					CTGGTG	0.191	1493					TCCGGC	0.206	1493					ACTAGT	0.239	1493					TAGCAT	0.262
1494					GTCAAG	0.146	1494					CGTTGT	0.191	1494					AGAAGT	0.206	1494					CAGAAA	0.239	1494					GGAGTA	0.262
1495					AAGGGG	0.145	1495					TGCAGT	0.19	1495					AGGGCT	0.205	1495					GGCTAC	0.238	1495					GTTAAT	0.262
1496					CGCTTC	0.143	1496					CCTTGG	0.19	1496					AACTGC	0.205	1496					ATTGAC	0.238	1496					AACAAC	0.261
1497					GGGCGA	0.143	1497					CTCCTT	0.189	1497					GTACAG	0.204	1497					GCACTT	0.237	1497					TCTGCT	0.261
1498					TTGGTG	0.143	1498					CGCGCT	0.188	1498					TTAGTC	0.204	1498					CGGTGG	0.237	1498					GGCTGT	0.26
1499					CAGAAG	0.142	1499					CGACCA	0.188	1499					TCTCTA	0.204	1499					TATCGT	0.237	1499					GCTTTT	0.26
1500					CAGAGT	0.141	1500					GGGCGG	0.187	1500					GTTAAT	0.204	1500					TGGGTC	0.236	1500					TATTCG	0.26
1501					TTGGTT	0.141	1501					TTAATT	0.187	1501					AATAGC	0.204	1501					TGTGTT	0.236	1501					ATGGTC	0.259
1502					TTTTCC	0.141	1502					TTTAAT	0.187	1502					AATTGC	0.204	1502					TCACAA	0.235	1502					GCTTTC	0.259
1503					CGCTCC	0.14	1503					GTCCGT	0.187	1503					TATCTC	0.202	1503					GTAAGA	0.235	1503					ACGACA	0.258
1504					AAGTCA	0.139	1504					GAGTTC	0.187	1504					TAGGTG	0.202	1504					CGCAAT	0.234	1504					ATCTCT	0.258
1505					TCTCAA	0.139	1505					GCCTCA	0.187	1505					AGAGTC	0.201	1505					TTCGCA	0.234	1505					TGAGTC	0.255
1506					AGCTGG	0.138	1506					CCGGCA	0.186	1506					ATTGTC	0.201	1506					GTCTTT	0.232	1506					TAGAGA	0.255
1507					CAATCT	0.138	1507					GGCGCC	0.186	1507					ATGGTT	0.201	1507					TGGTGA	0.232	1507					AAGTTA	0.255
1508					GCAAGA	0.138	1508					GGTACA	0.186	1508					GACATT	0.2	1508					CTGCTT	0.231	1508					GCACGT	0.254
1509					TATTGT	0.138	1509					CGCTCT	0.186	1509					TAGGTC	0.2	1509					GTTAGT	0.231	1509					AGTAGG	0.254
1510					TCGCAA	0.138	1510					CTCGCG	0.186	1510					TAGGCC	0.2	1510					GTATGT	0.231	1510					GATGTT	0.254
1511					TCTCGT	0.138	1511					CGTGGG	0.186	1511					GCTCCT	0.2	1511					TTGAAG	0.231	1511					ATCTAA	0.254
1512					TGGTAC	0.138	1512					CAGGAG	0.185	1512					CAATGA	0.2	1512					AGGCGA	0.23	1512					GGATGC	0.253
1513					TTATTG	0.138	1513					TATTCG	0.185	1513					CAGGGT	0.199	1513					ATCGCT	0.23	1513					TTAGAC	0.253
1514					ATAGAA	0.137	1514					GTATCG	0.185	1514					GGTGTG	0.199	1514					GGGACG	0.23	1514					TCATCG	0.252
1515					TTAGTT	0.137	1515					CTTTGC	0.185	1515					TTAGCT	0.199	1515					CAATGT	0.23	1515					TAGGCT	0.252
1516					CGACAG	0.136	1516					CGAGCT	0.185	1516					AGTGCA	0.198	1516					GGTGTG	0.23	1516					TTCACC	0.252
1517					CGGTAC	0.136	1517					ACTATT	0.184	1517					TTGTTA	0.198	1517					AAGGTG	0.23	1517					TATCTA	0.251
1518					CTGGGC	0.136	1518					TACTAT	0.184	1518					ACTACG	0.198	1518					CATGCT	0.229	1518					CCATTG	0.249
1519					TAGCAA	0.136	1519					CTATTG	0.184	1519					CGATTT	0.198	1519					CAGTTC	0.228	1519					GCGCAC	0.248
1520					TATCTT	0.136	1520					TTTCCT	0.183	1520					GTCGCT	0.197	1520					ATACGT	0.228	1520					TTAGTT	0.247
1521					TATAGC	0.135	1521					TATCTG	0.183	1521					CTTATG	0.197	1521					TTTTGC	0.228	1521					GACTTT	0.246
1522					TGTCGC	0.135	1522					TGTGCG	0.183	1522					GGGTTT	0.196	1522					CTACTT	0.228	1522					GAACTA	0.245
1523					TTGGCC	0.135	1523					TCCTTG	0.183	1523					ATCTAC	0.196	1523					AAGATC	0.228	1523					TGAGAA	0.244
1524					TTGTTT	0.135	1524					CTGGGG	0.182	1524					AGTTAG	0.195	1524					AACTGT	0.228	1524					TACGGT	0.243
1525					GCTTAT	0.134	1525					TACTGG	0.182	1525					GTGAAT	0.195	1525					GCATTC	0.226	1525					GGCGCA	0.242
1526					TTGTTC	0.134	1526					CAATGG	0.181	1526					AAAGGG	0.195	1526					GTTCAG	0.226	1526					ACTGTC	0.242
1527					TCGTCC	0.133	1527					AGCTTT	0.181	1527					TTGTGG	0.194	1527					TTGCGG	0.226	1527					TGCTTA	0.241
1528					TGCGCG	0.133	1528					AGGTGC	0.181	1528					ACCACT	0.194	1528					CACTGT	0.225	1528					ATCAAA	0.24
1529					AGGTGA	0.132	1529					GAGCTT	0.181	1529					AGGCTA	0.193	1529					ACTGGC	0.225	1529					GGCGGT	0.24
1530					GTGTCA	0.132	1530					GAGGCT	0.18	1530					TACCGC	0.193	1530					TGGGTG	0.225	1530					CATAGT	0.24
1531					GAGGTT	0.131	1531					ATTTTG	0.18	1531					TTGATG	0.193	1531					GTGAAG	0.225	1531					CCATGT	0.24
1532					GCTCCC	0.13	1532					GCGTGT	0.18	1532					TGGAAT	0.192	1532					ACAGTG	0.224	1532					TCTTAC	0.239
1533					TATTGC	0.13	1533					GCTGGC	0.179	1533					AGTATG	0.191	1533					TCGTTA	0.224	1533					TAAGTA	0.239
1534					TGGGTA	0.13	1534					ATTAGC	0.179	1534					GACTTT	0.191	1534					GTATTG	0.224	1534					GAATGT	0.239
1535					GCTTGC	0.129	1535					CGTCTA	0.179	1535					TAGAAG	0.191	1535					GCCAGT	0.223	1535					GGCTCA	0.238
1536					TATCTC	0.129	1536					TTTTGC	0.179	1536					AGTCAC	0.19	1536					AACAAG	0.223	1536					AGCACG	0.238
1537					CACTCT	0.128	1537					CGGCGG	0.178	1537					GTTTTA	0.19	1537					GACTAA	0.223	1537					AGACAC	0.238
1538					GGTGTG	0.128	1538					TACACG	0.178	1538					TGCTCC	0.189	1538					GTACAT	0.222	1538					TAAGTG	0.238
1539					TTCGCT	0.128	1539					GTCCAC	0.178	1539					TGTCAT	0.188	1539					GGCCTT	0.222	1539					CGGTGG	0.237
1540					AAGGCT	0.127	1540					GCGGTG	0.178	1540					GTTACA	0.188	1540					GGTTTG	0.222	1540					ATTCGT	0.237
1541					CGTGGC	0.127	1541					GTCGCC	0.177	1541					GCGGTG	0.187	1541					GAAGGT	0.222	1541					TTCACG	0.236
1542					ATTAGC	0.126	1542					ATATGG	0.177	1542					GAGGGT	0.187	1542					GAAAAG	0.222	1542					TGGTCG	0.236
1543					GAACGG	0.126	1543					GCCGTC	0.176	1543					TGCTAC	0.187	1543					TTCCGG	0.221	1543					TAGTAT	0.235
1544					GCTATC	0.126	1544					ACGTCG	0.176	1544					TTGCTA	0.187	1544					CTGTTC	0.221	1544					TGGGAA	0.235
1545					AAGGCG	0.125	1545					ATTTAG	0.176	1545					CGGTCG	0.186	1545					AGAAAC	0.221	1545					TAAGTT	0.235
1546					ATTACT	0.125	1546					GTGTGG	0.176	1546					GGAGTG	0.186	1546					CAGTTT	0.219	1546					GAAGAG	0.235
1547					GAGGAC	0.124	1547					ATTGCT	0.175	1547					AGGGAC	0.184	1547					TAGGCC	0.219	1547					TCACTC	0.234
1548					GCGTGC	0.124	1548					CTATTA	0.175	1548					ATGTTA	0.184	1548					GTGTGC	0.219	1548					AGGACG	0.234
1549					GGACGC	0.124	1549					AGTTAG	0.175	1549					CAGAAC	0.183	1549					TGCAAG	0.219	1549					TGAAGT	0.234
1550					GGAGTA	0.124	1550					CGTAGT	0.175	1550					CAGTTT	0.183	1550					TACGCA	0.218	1550					CTACTT	0.233
1551					GTGTCG	0.124	1551					GCCGGC	0.174	1551					AGTTGG	0.182	1551					ATGTCA	0.218	1551					GCTGGA	0.232
1552					TCTGGG	0.124	1552					GTCATG	0.174	1552					TGCTTC	0.182	1552					CTTTAG	0.218	1552					CGGATT	0.231
1553					TGGTCT	0.124	1553					TCTGTA	0.174	1553					ATCCGC	0.182	1553					TGTGCT	0.218	1553					TCAGCA	0.23
1554					AGGATT	0.123	1554					ACGTCA	0.174	1554					CGATAA	0.182	1554					AGTTGG	0.217	1554					ATGTTG	0.23
1555					TAAGTC	0.123	1555					CCCTTC	0.174	1555					GGGTGC	0.181	1555					TCTCTA	0.217	1555					AGGGAC	0.23
1556					AAGGTC	0.122	1556					GTACTT	0.173	1556					AGACAA	0.181	1556					CATTGA	0.216	1556					CAATGG	0.229
1557					ATAGTT	0.122	1557					CTTGCG	0.173	1557					GTGTGA	0.18	1557					ATGGTC	0.214	1557					TTCTGC	0.229
1558					CCGTCC	0.122	1558					CTGCAG	0.172	1558					GGGCAA	0.179	1558					CGGTCA	0.213	1558					GCGGTC	0.228
1559					CGGTTC	0.122	1559					TGGATT	0.172	1559					TAGGCG	0.179	1559					CTTCCT	0.213	1559					TTAGGT	0.227
1560					CTTCGG	0.122	1560					TTGATC	0.172	1560					ATCCTC	0.179	1560					CGGACA	0.212	1560					ATGGTT	0.227
1561					TCAAAC	0.122	1561					TTCCGT	0.171	1561					GCATCC	0.178	1561					CGGGAG	0.212	1561					TTAAGG	0.227
1562					AGGGGA	0.121	1562					ATACTA	0.171	1562					GCGCAC	0.178	1562					TCTCTC	0.212	1562					ACGGTC	0.226
1563					GAGGGA	0.12	1563					TGTTTA	0.171	1563					AGCAGC	0.177	1563					TGCGGT	0.212	1563					GGTTAG	0.226
1564					GCGTTC	0.12	1564					GTGCAC	0.17	1564					ACACCG	0.176	1564					CGGTGA	0.212	1564					CTGTTT	0.226
1565					GTCGTT	0.12	1565					CGACAT	0.17	1565					TTGGCA	0.176	1565					TCGTTT	0.212	1565					GCACGA	0.225
1566					TAGGTG	0.12	1566					GCGGGT	0.17	1566					CCCATT	0.176	1566					TGATAC	0.212	1566					AGTTAT	0.225
1567					TGTCCG	0.12	1567					TAGTGC	0.17	1567					CTGGAT	0.176	1567					ATTCGT	0.21	1567					TTCCTG	0.225
1568					TTGTCT	0.12	1568					CCTATC	0.17	1568					GAATTG	0.176	1568					GAAGTG	0.21	1568					ACCAGT	0.224
1569					CTTGTC	0.119	1569					TACTAA	0.17	1569					CGGCTC	0.174	1569					GGTGCG	0.209	1569					TTTGTC	0.224
1570					GATGGT	0.119	1570					CTTGCC	0.17	1570					AGGTCA	0.174	1570					TAAGAC	0.208	1570					ATAAGC	0.224
1571					TGCTGT	0.119	1571					GTTTTA	0.169	1571					CTCTCA	0.174	1571					GTCGCT	0.207	1571					GGACTA	0.224
1572					GAGGGT	0.118	1572					AGGGCG	0.169	1572					TCGCAA	0.174	1572					GGTATG	0.207	1572					GTTCTT	0.222
1573					GCTTAC	0.118	1573					GCAGTG	0.168	1573					GAAGTC	0.174	1573					GATTGG	0.207	1573					GATGAG	0.222
1574					TAAGCA	0.118	1574					TATCGC	0.168	1574					CGGTCA	0.173	1574					ATGAGT	0.207	1574					GCTGGG	0.221
1575					TCCTTC	0.118	1575					TGTGCT	0.168	1575					TGGGTC	0.173	1575					CATAGT	0.206	1575					TAAGCA	0.221
1576					TGTTCT	0.118	1576					TCCAGC	0.167	1576					ATCGCC	0.173	1576					ACGGAA	0.205	1576					GAGATG	0.221
1577					TTATCT	0.118	1577					AATCTC	0.167	1577					TTTCGT	0.173	1577					GGGTCA	0.204	1577					ATTCCC	0.221
1578					TTTATG	0.118	1578					CCTCTC	0.167	1578					TCCAGT	0.173	1578					TGGGTA	0.203	1578					GGTGCA	0.22
1579					GCGCCC	0.117	1579					TTGAGT	0.167	1579					GTCCTT	0.173	1579					ATGTAC	0.203	1579					CTTCTG	0.22
1580					GGATAT	0.117	1580					CGCAAT	0.166	1580					GGACTG	0.173	1580					TAGCAT	0.202	1580					TTCTAG	0.22
1581					TAGATC	0.117	1581					AGTGGG	0.166	1581					CCCTTA	0.172	1581					CGGATG	0.202	1581					CCAGAT	0.22
1582					ATGCGC	0.116	1582					TTGCAG	0.166	1582					CACTCT	0.171	1582					AGATCG	0.201	1582					TGTGCT	0.219
1583					GAAACA	0.116	1583					CTGTTC	0.166	1583					TTCCCT	0.171	1583					AGGTTG	0.201	1583					CCCATT	0.218
1584					GGTCTA	0.116	1584					TCCGTT	0.166	1584					TTCCCC	0.171	1584					TTGGTT	0.2	1584					ATGTAG	0.218
1585					GTCTTC	0.116	1585					TCCCTC	0.166	1585					CCAGAT	0.17	1585					CTTTGT	0.2	1585					ACAAGA	0.217
1586					AGCTGC	0.115	1586					CCATTG	0.165	1586					TTCCTG	0.17	1586					ATCTTC	0.199	1586					CGGTCG	0.215
1587					AGGAAG	0.115	1587					ACTTAT	0.165	1587					CTAGAT	0.169	1587					TTACGT	0.199	1587					AGCAGT	0.215
1588					CATGCC	0.115	1588					GGTGTA	0.165	1588					ATAGTT	0.168	1588					CAAGAA	0.199	1588					TTCGTT	0.215
1589					CGCAGT	0.115	1589					TCCAAT	0.165	1589					AGATGT	0.168	1589					TCAGGT	0.198	1589					CATTGA	0.214
1590					GGGAAT	0.115	1590					GCTCGA	0.165	1590					TTAGAC	0.168	1590					ACTGTT	0.198	1590					GTTACG	0.214
1591					ACTAGG	0.114	1591					ATATTA	0.164	1591					TCAGCA	0.167	1591					ATCAAC	0.197	1591					GTAGGG	0.212
1592					ATAGTA	0.114	1592					ATGTTC	0.164	1592					ATACCG	0.167	1592					GCATGC	0.197	1592					ACTAGT	0.212
1593					ATAGTG	0.114	1593					GTCCTT	0.164	1593					TCATCG	0.166	1593					TTCTCA	0.196	1593					TGTAAA	0.212
1594					GAGGAT	0.114	1594					GTTTCC	0.164	1594					GTCAAT	0.166	1594					GGGCTA	0.196	1594					CGAATA	0.211
1595					GAGTCC	0.114	1595					TGCTGG	0.163	1595					ACAGCT	0.166	1595					TTGATC	0.196	1595					TACAGC	0.21
1596					GTTTAT	0.114	1596					CTGTGT	0.163	1596					GGGTCA	0.166	1596					GGGTAG	0.195	1596					AGTGGA	0.21
1597					ACAACT	0.112	1597					TCCCTT	0.163	1597					GTTCAG	0.166	1597					GAGGGT	0.195	1597					ATTGAC	0.21
1598					ATACTT	0.112	1598					CTTGTG	0.163	1598					CAAGAT	0.166	1598					ACTGTG	0.195	1598					ACTAGA	0.21
1599					AGTTCG	0.111	1599					GGGCTG	0.162	1599					AATCTA	0.166	1599					GCATTT	0.194	1599					AGGGTT	0.209
1600					ATGGAG	0.111	1600					ATGTGG	0.162	1600					AACTGT	0.166	1600					GGTGCA	0.194	1600					TGCACC	0.209
1601					CAGACG	0.111	1601					ACCAGC	0.162	1601					CTATGA	0.166	1601					CTGCTA	0.194	1601					ACATCT	0.208
1602					CTGTCT	0.111	1602					GCTCTG	0.161	1602					TCTCCA	0.165	1602					CTTTTG	0.194	1602					GGTCCG	0.208
1603					TCCGGG	0.111	1603					GTAGCA	0.161	1603					TTCTAG	0.165	1603					TCAGGG	0.193	1603					CATGGT	0.208
1604					TGCTTT	0.111	1604					CAGAAC	0.16	1604					GGTAAG	0.164	1604					TTGGCA	0.193	1604					ATCGGT	0.208
1605					AATTTT	0.11	1605					CGCAGC	0.16	1605					GTAATT	0.164	1605					CCACAT	0.192	1605					GAGGTG	0.208
1606					GAAGTC	0.11	1606					TGCTTA	0.16	1606					GGTCCA	0.163	1606					CATTGC	0.192	1606					CATAGC	0.207
1607					TACTAT	0.11	1607					TTATGC	0.16	1607					TAGCAT	0.163	1607					GCTTTG	0.192	1607					GCAAGA	0.207
1608					TGCTTC	0.11	1608					GGGGCA	0.159	1608					GGTGCA	0.163	1608					ATTGGG	0.192	1608					GGTAGG	0.206
1609					TTAATC	0.11	1609					GGTCAG	0.159	1609					CAGATC	0.162	1609					GTAAGT	0.192	1609					TGTTAG	0.206
1610					AGGCCT	0.109	1610					CTTTTA	0.159	1610					GACACT	0.162	1610					TGAGTC	0.191	1610					AGTAAA	0.206
1611					ATAAGT	0.109	1611					CAGAGG	0.158	1611					AAGAGA	0.162	1611					TACGGT	0.191	1611					AGGATC	0.205
1612					GCGGAT	0.109	1612					AGGTCA	0.158	1612					TATCTG	0.161	1612					AATCTT	0.191	1612					TGCTAC	0.205
1613					TAGTCT	0.109	1613					TGCTTG	0.158	1613					TTTGTA	0.161	1613					CTGTTA	0.191	1613					CGGATA	0.203
1614					GCGGAG	0.107	1614					GTTTAC	0.158	1614					ATGGTC	0.16	1614					AGAATC	0.19	1614					GTCATG	0.202
1615					TGTTGG	0.107	1615					CAGCGT	0.158	1615					CTATCT	0.159	1615					AGGACT	0.189	1615					CGGCGG	0.201
1616					TTGGCG	0.107	1616					GCAGTA	0.157	1616					ACTCAT	0.156	1616					AACACG	0.188	1616					CTATCT	0.201
1617					ATGGAT	0.106	1617					TATTAC	0.157	1617					GAGGCC	0.156	1617					GATGCT	0.188	1617					ACTACG	0.2
1618					CTTCTC	0.106	1618					GTATGT	0.157	1618					GATTGT	0.156	1618					TTATCG	0.188	1618					CAAACA	0.199
1619					TGGTTT	0.106	1619					TACGGC	0.156	1619					TTGTAA	0.156	1619					TCGATT	0.188	1619					CACGCT	0.198
1620					CGCTTT	0.105	1620					TTCCTC	0.156	1620					GGCACC	0.155	1620					TAGAAC	0.188	1620					ATCCTC	0.198
1621					CTACGG	0.105	1621					GCAGGA	0.155	1621					CGCACG	0.155	1621					GCCAGG	0.187	1621					GGACTG	0.198
1622					GCTCCT	0.105	1622					AGGGGC	0.155	1622					ACGGGA	0.155	1622					GGAGTG	0.187	1622					GGTAAT	0.197
1623					GGCGTT	0.105	1623					ATTATA	0.155	1623					GCTCCC	0.154	1623					TTTCGG	0.186	1623					GATAGT	0.197
1624					TGTCGT	0.105	1624					TGCAAT	0.155	1624					AGAACT	0.154	1624					ACTGCT	0.186	1624					TGATCT	0.197
1625					CGGTGC	0.104	1625					GATTTT	0.154	1625					GAACTA	0.154	1625					CGGTAA	0.186	1625					TCCTGT	0.197
1626					CTGGGT	0.104	1626					CCTATT	0.154	1626					GCGGTC	0.153	1626					TGCAGC	0.185	1626					AGTGAT	0.197
1627					TCTTGG	0.104	1627					GTGCGG	0.153	1627					CACAGC	0.151	1627					TCTTTG	0.185	1627					AAATGT	0.197
1628					TACGGT	0.103	1628					ATGGTA	0.153	1628					TAGTAT	0.151	1628					GCAGAA	0.184	1628					GTCAGC	0.195
1629					GGCTGA	0.102	1629					ATCCTC	0.152	1629					ACGCTA	0.151	1629					GGTCTT	0.184	1629					ACGCCA	0.195
1630					GGTGTC	0.102	1630					CGTGTT	0.152	1630					TAAGTC	0.15	1630					ATCTAA	0.184	1630					AGTCCT	0.195
1631					GTGCAA	0.102	1631					CACCTT	0.152	1631					TAAGTA	0.149	1631					TGGCCG	0.183	1631					GATTCC	0.195
1632					AGTCTG	0.101	1632					TACTCG	0.152	1632					TGAGGT	0.148	1632					GGTCGT	0.183	1632					AGCAGC	0.194
1633					CTCGGG	0.101	1633					ACAAAT	0.151	1633					CTTAAC	0.148	1633					AGGATC	0.183	1633					ACTAGG	0.194
1634					CTCTTC	0.101	1634					CGTTAC	0.151	1634					GAAAAT	0.148	1634					GATTGC	0.183	1634					GTGCTG	0.194
1635					GTTGGT	0.101	1635					CGGGCG	0.151	1635					CAGGTC	0.147	1635					GGGCGG	0.182	1635					TGTTTT	0.194
1636					TTCTGC	0.101	1636					GGGCGC	0.15	1636					TTTGTC	0.147	1636					GCTGGA	0.181	1636					TGTGAG	0.194
1637					ATAAAT	0.1	1637					TAGGCC	0.15	1637					TGATAC	0.147	1637					CTTATC	0.18	1637					GTTGCA	0.193
1638					ATATGA	0.099	1638					GCTCTA	0.15	1638					GCGCAT	0.146	1638					TTTCCG	0.18	1638					GTCGCT	0.192
1639					GTGCTC	0.099	1639					TCCTAT	0.15	1639					AGTACA	0.145	1639					GGGTCT	0.179	1639					CTCATC	0.191
1640					ATTGCT	0.098	1640					GCGTGG	0.15	1640					CGCGGG	0.145	1640					TGCTAA	0.179	1640					TGTTGT	0.191
1641					CGGGAT	0.098	1641					TTGTAC	0.149	1641					ATCTGC	0.145	1641					GGCCGT	0.178	1641					ACCACT	0.191
1642					GGATGC	0.098	1642					GCTAGC	0.148	1642					CTATGG	0.144	1642					GGGAGC	0.178	1642					AGGCTT	0.19
1643					GGTTAT	0.098	1643					TCCTGT	0.148	1643					GGCCGT	0.143	1643					CAGGAG	0.177	1643					CTCTGT	0.19
1644					TTCTGG	0.098	1644					TCAAGA	0.148	1644					GGTTCA	0.143	1644					CAATGG	0.177	1644					TAAAGT	0.19
1645					TCGCTA	0.097	1645					CTTCCT	0.148	1645					TGGGTG	0.143	1645					GGTTCT	0.177	1645					GTCAGT	0.189
1646					TTAGGA	0.097	1646					TCCGGC	0.146	1646					CTCCTC	0.143	1646					TTCCAG	0.177	1646					TGGCTT	0.189
1647					TTCACC	0.097	1647					GTCGAT	0.146	1647					GCTCTT	0.142	1647					GCGGTC	0.176	1647					CTATGG	0.189
1648					AGTCTT	0.096	1648					TAGTAT	0.146	1648					ATCTTA	0.142	1648					GGCTCT	0.176	1648					AGGACT	0.189
1649					GAAGGG	0.096	1649					TTCCAG	0.146	1649					GTGGAG	0.142	1649					AAGGGT	0.175	1649					AAGTGA	0.189
1650					CTCGAG	0.095	1650					TGAGGT	0.145	1650					GCCTTT	0.142	1650					TACGGG	0.174	1650					TCAGAA	0.188
1651					TGGTAG	0.095	1651					AGTATT	0.145	1651					CTTCAG	0.141	1651					TCACAG	0.173	1651					AGGGTC	0.188
1652					GCTGCG	0.094	1652					CTGTTG	0.144	1652					AGACTA	0.141	1652					TAGGGC	0.173	1652					AGGCTA	0.188
1653					GTGGGA	0.094	1653					GTACTC	0.144	1653					GCCATG	0.14	1653					TTCAAA	0.172	1653					AGGTTA	0.187
1654					GTTTTT	0.094	1654					TAAGGC	0.143	1654					TCTCAC	0.14	1654					GCCTTT	0.172	1654					CTACTG	0.187
1655					TCGTTT	0.094	1655					CCTTCT	0.143	1655					GTGCTG	0.14	1655					CGGCTC	0.171	1655					GTTTTT	0.186
1656					CTGCTT	0.093	1656					AGCGGC	0.142	1656					CTCTCC	0.14	1656					GAAGTC	0.171	1656					ACGGGA	0.186
1657					GCTATT	0.093	1657					GTGCAG	0.142	1657					GTGACA	0.139	1657					GTAACA	0.17	1657					GGTAAG	0.186
1658					GCTGGT	0.093	1658					TGTGCA	0.142	1658					GTGATT	0.139	1658					ATCGGT	0.169	1658					TTAGTG	0.186
1659					GTCCTC	0.093	1659					ATTCGC	0.142	1659					GTCTCG	0.137	1659					CAGTGA	0.169	1659					CCAGTT	0.185
1660					TCAACG	0.093	1660					ATACTT	0.142	1660					GGGCTC	0.137	1660					TTGTCA	0.169	1660					TAGGAA	0.185
1661					AGGTAC	0.092	1661					GTATTG	0.142	1661					TAGGTT	0.137	1661					TGTTGG	0.169	1661					TTAACG	0.184
1662					ATGCTG	0.092	1662					ATCTAG	0.142	1662					CACTCC	0.137	1662					TTTGGG	0.169	1662					TATCTG	0.183
1663					GCTTGG	0.092	1663					CGTATC	0.142	1663					GGGCCA	0.136	1663					TAGGTA	0.169	1663					GTAATT	0.183
1664					GGTTTT	0.092	1664					GCAGAC	0.141	1664					CGAATA	0.136	1664					TGACTT	0.168	1664					GGTTGG	0.182
1665					TGCTCA	0.092	1665					ACTAGT	0.141	1665					AGGTCT	0.135	1665					TCAACA	0.167	1665					ACAAGT	0.182
1666					TTATAC	0.092	1666					CTCTGT	0.141	1666					GGGCTT	0.135	1666					GTCAGT	0.167	1666					GACCAT	0.182
1667					TTCCTC	0.092	1667					GTTGGA	0.141	1667					ACGAAT	0.135	1667					CGGTTA	0.167	1667					ACCGCT	0.181
1668					AATAGT	0.091	1668					GCCTCT	0.141	1668					TCACCG	0.134	1668					AACTAG	0.167	1668					TTAAAG	0.181
1669					CTGTGG	0.091	1669					TCGCTG	0.14	1669					GGTAAT	0.134	1669					GCAGTA	0.166	1669					GGTTTA	0.18
1670					GATTTT	0.09	1670					GCTTTA	0.14	1670					GGCGAT	0.133	1670					TAGTCA	0.166	1670					CCGTTA	0.18
1671					GGGATA	0.09	1671					TATACT	0.14	1671					CTATGT	0.133	1671					GTCATG	0.164	1671					CGGCGA	0.178
1672					GGTGAC	0.09	1672					AATCTT	0.14	1672					TAAAGG	0.133	1672					GCAGTG	0.164	1672					CCATAG	0.178
1673					TCCATG	0.09	1673					CGTTAT	0.14	1673					CAGGTT	0.132	1673					TGGTCA	0.164	1673					CATCTG	0.177
1674					TTCCAC	0.09	1674					TTAGTA	0.14	1674					GGGTAG	0.132	1674					TTCTGG	0.164	1674					AGAACT	0.177
1675					ACTTTT	0.089	1675					TATATA	0.139	1675					TGCAAG	0.132	1675					CATTCG	0.163	1675					TATCTC	0.176
1676					GGAGAT	0.089	1676					GAGTCT	0.139	1676					GTCAGT	0.131	1676					GATGAC	0.163	1676					GGTGTG	0.176
1677					TCTCCG	0.089	1677					AGCGGT	0.138	1677					GCTGCC	0.131	1677					CAGGCC	0.162	1677					TAGGTG	0.176
1678					GATATT	0.088	1678					TTGATT	0.138	1678					CTCTGT	0.131	1678					CTATCT	0.162	1678					GTGCAA	0.176
1679					TCTTTG	0.088	1679					CGTGCA	0.137	1679					TAAGTT	0.131	1679					AAGGTT	0.162	1679					AATAGC	0.176
1680					ATTCCT	0.087	1680					TAATTT	0.137	1680					AGTCCG	0.13	1680					GCGCAT	0.161	1680					CCAGGC	0.175
1681					CAGCCC	0.087	1681					ATGCTT	0.137	1681					TAGAGA	0.13	1681					TGATCT	0.161	1681					ATCGTT	0.175
1682					GGGGAA	0.087	1682					AGTATC	0.137	1682					GGGTAT	0.129	1682					GTTTAG	0.161	1682					TAGGAC	0.175
1683					GTGCCG	0.087	1683					TACTTG	0.137	1683					ACGGAT	0.129	1683					AGTGAA	0.16	1683					GTGGAT	0.175
1684					TGCGCT	0.087	1684					CGGGGT	0.136	1684					TCCTGT	0.129	1684					GTCCTT	0.159	1684					GTGAAG	0.175
1685					TTCGTT	0.087	1685					GCGCAG	0.136	1685					TGAGTC	0.128	1685					TCGGAA	0.159	1685					TATCGG	0.174
1686					ACTTAT	0.086	1686					GTAATC	0.136	1686					GAGGTT	0.128	1686					CTGGGG	0.158	1686					TCTCTA	0.174
1687					ATCGTT	0.086	1687					TGTACT	0.136	1687					ATTTTG	0.128	1687					TTTTGG	0.158	1687					GCGCAT	0.173
1688					GCGGTA	0.086	1688					ATGCAG	0.135	1688					CTAGGC	0.127	1688					TACGAA	0.158	1688					TAGTCA	0.173
1689					ATCTCT	0.085	1689					AGGCCA	0.135	1689					AGTCGA	0.127	1689					GCCAAT	0.157	1689					GCCGCT	0.171
1690					GCCAAT	0.085	1690					TTATAG	0.135	1690					ACTGTC	0.127	1690					GTGCAC	0.156	1690					TGCTTC	0.171
1691					GGAAGT	0.085	1691					TTCGAT	0.135	1691					CGCTAA	0.127	1691					GTGGAG	0.156	1691					TTAGTA	0.171
1692					TGTCTG	0.085	1692					ATAGGG	0.134	1692					TGACTA	0.127	1692					AAGTCA	0.155	1692					CTTTGC	0.171
1693					TTAGCT	0.085	1693					GTCGAC	0.134	1693					TTCACG	0.126	1693					GTGACA	0.154	1693					GTTAGT	0.169
1694					TTTCCA	0.085	1694					GTTATG	0.134	1694					TAACGC	0.126	1694					GTGGAA	0.154	1694					TGTGTT	0.169
1695					TATGGA	0.084	1695					TATGTG	0.134	1695					TAATCC	0.126	1695					CAGGTT	0.153	1695					CGCTTA	0.168
1696					GGTATG	0.083	1696					CGGTGG	0.133	1696					AAAAAT	0.126	1696					GGGTGC	0.153	1696					CCGCTA	0.168
1697					GGTGCT	0.083	1697					TAGACA	0.133	1697					ATGTCG	0.125	1697					GTCGTG	0.153	1697					CAGTGC	0.167
1698					TCCTCG	0.083	1698					TCGTAC	0.133	1698					TTTTGC	0.124	1698					ATCTCT	0.153	1698					TCGCAA	0.167
1699					CCGTCT	0.082	1699					TTTCGA	0.133	1699					TTAAAA	0.124	1699					AGGTAT	0.153	1699					TTGTGA	0.167
1700					CTTGCA	0.082	1700					GCAGCG	0.132	1700					ACATCT	0.123	1700					TCCTCT	0.153	1700					GTTCAC	0.166
1701					GGTCCC	0.082	1701					ATTTAC	0.132	1701					TGCGGT	0.123	1701					CTGCAT	0.152	1701					GCAAGT	0.166
1702					CCCGTC	0.081	1702					AGCCAC	0.132	1702					ACTAGG	0.123	1702					TCGCAC	0.15	1702					ATCTGC	0.166
1703					GCCCCC	0.081	1703					GAGCTC	0.132	1703					TTAAGA	0.122	1703					AAACAG	0.15	1703					GTATGA	0.166
1704					GTAGGT	0.081	1704					TTGGGA	0.132	1704					AAGAAA	0.122	1704					CAGCAG	0.149	1704					GGTTCA	0.165
1705					CGTCGT	0.08	1705					AGTAGC	0.132	1705					TTTGGT	0.121	1705					ATTTCG	0.149	1705					GGTGCG	0.165
1706					GGATGT	0.08	1706					GGAGTT	0.131	1706					CTACAG	0.12	1706					CTACAA	0.149	1706					GAAAGG	0.165
1707					TCTAGG	0.08	1707					ACAGCC	0.13	1707					TCTATG	0.12	1707					TTGTAG	0.149	1707					GGGTGA	0.164
1708					CAACGC	0.079	1708					TCGCTA	0.13	1708					GATGTT	0.119	1708					ACCGGC	0.148	1708					TGACTG	0.164
1709					CTGTAT	0.079	1709					TCAACG	0.13	1709					TCTTAA	0.119	1709					AGGTTC	0.148	1709					GTCTAT	0.163
1710					GGTTCT	0.079	1710					AGGGTA	0.13	1710					GGAAAA	0.119	1710					GTGAAA	0.148	1710					TGGGTT	0.162
1711					AATAAT	0.078	1711					TGCTAG	0.13	1711					CCTCTT	0.118	1711					GGTTCG	0.147	1711					TGTCCA	0.162
1712					AATCGG	0.078	1712					CTCTAG	0.13	1712					AATGTT	0.118	1712					TATCTG	0.147	1712					CAGGTT	0.161
1713					TGGGCC	0.078	1713					TACTAG	0.129	1713					AAGTAA	0.118	1713					TTAGAG	0.147	1713					TTCGCC	0.161
1714					GGTAGC	0.077	1714					ATGTTT	0.129	1714					TGGTCA	0.117	1714					TCTGGT	0.146	1714					CACTGG	0.16
1715					GTTCTC	0.077	1715					TCCTGG	0.129	1715					TAAGCA	0.117	1715					TTCAAC	0.145	1715					TAGGGT	0.16
1716					TTTCCT	0.077	1716					GTGTTA	0.129	1716					GCTGTT	0.116	1716					GATCAA	0.145	1716					CTTCTC	0.16
1717					ACTCGG	0.076	1717					CTCAAG	0.129	1717					GCTCAC	0.115	1717					GCGGTT	0.145	1717					TCCGTC	0.159
1718					ATTGGT	0.076	1718					TATTGC	0.128	1718					GCAGTA	0.115	1718					GCAAGT	0.144	1718					CGATTT	0.159
1719					CTTCTT	0.076	1719					CTGTAT	0.128	1719					GGTTTT	0.115	1719					TATCTC	0.144	1719					TCCAGG	0.158
1720					TCTTAC	0.076	1720					TGCTAC	0.128	1720					CGGATT	0.115	1720					GTCGAT	0.143	1720					ACTAAG	0.158
1721					AGATGG	0.075	1721					AAGCAA	0.128	1721					CTTTGC	0.115	1721					TGGGCT	0.142	1721					TTACGT	0.157
1722					ATTACG	0.075	1722					ACGGCG	0.127	1722					CTCGGC	0.114	1722					TCTGCT	0.142	1722					GTGGGA	0.156
1723					CGCTGT	0.075	1723					GCATAA	0.127	1723					CATGGT	0.114	1723					TTTGGC	0.142	1723					GCTTCA	0.155
1724					GGTTGC	0.075	1724					TCGACA	0.127	1724					TGTAAG	0.114	1724					GTGGTG	0.142	1724					CATCGT	0.154
1725					ATGTCT	0.074	1725					TGCGCG	0.127	1725					GCTCCA	0.113	1725					GACTTA	0.142	1725					GCAGTA	0.154
1726					CTCCGC	0.074	1726					TCCCAT	0.127	1726					GTCACT	0.113	1726					GTAGGT	0.141	1726					TAGGTC	0.154
1727					CCGCAA	0.073	1727					TGATCT	0.127	1727					TACGGG	0.113	1727					ACGGGA	0.141	1727					CGCTGC	0.153
1728					CGGGTA	0.073	1728					TCGATT	0.127	1728					GGTTAT	0.113	1728					GATACT	0.141	1728					CGCCGC	0.152
1729					GAGTGG	0.073	1729					ATCCAG	0.127	1729					TGTGCT	0.113	1729					GATCAC	0.14	1729					GGCTAA	0.152
1730					AATTTA	0.072	1730					ACTTCG	0.127	1730					ACGCTT	0.113	1730					TGTGGT	0.14	1730					CTTTGT	0.152
1731					CATGAG	0.072	1731					GGCGAT	0.125	1731					GCTGTC	0.112	1731					TCCCTT	0.14	1731					TGGGCA	0.151
1732					CTCTCT	0.072	1732					TTACGC	0.125	1732					CTGTGG	0.112	1732					TTGTTG	0.139	1732					CAGGGT	0.151
1733					TAGGTT	0.072	1733					TGAGCA	0.125	1733					GCCATC	0.111	1733					CTTAAC	0.139	1733					GTGGCT	0.151
1734					TTCTCG	0.072	1734					TCGCCA	0.124	1734					GATGTA	0.111	1734					CATTCC	0.138	1734					TATCGT	0.151
1735					CGTCAA	0.071	1735					GCAAGT	0.124	1735					TCAGAA	0.11	1735					TGCCAT	0.138	1735					AATCTT	0.151
1736					CTAGGT	0.071	1736					TCCATG	0.124	1736					TTCTGG	0.11	1736					GCTTAC	0.138	1736					TGAATC	0.151
1737					CTCTAT	0.071	1737					CTATCG	0.124	1737					GGTTTA	0.11	1737					GCCTAT	0.137	1737					GCTGTC	0.15
1738					GTGCTG	0.071	1738					CTAGTA	0.124	1738					ATGTCC	0.11	1738					GTACAG	0.135	1738					TGCTCC	0.15
1739					TGCACC	0.071	1739					GGTGCC	0.124	1739					TGTGGA	0.11	1739					AGTTCT	0.135	1739					GCATTT	0.149
1740					TTTTGT	0.071	1740					ATCGCT	0.123	1740					GTGGGC	0.109	1740					ACGGCG	0.134	1740					TCTCCA	0.149
1741					CGCTAT	0.07	1741					TGCCTT	0.122	1741					TGAACT	0.109	1741					TTTTCG	0.134	1741					AACGCA	0.149
1742					CTGCAA	0.07	1742					TCGGAC	0.121	1742					GTAATG	0.108	1742					TCGGTA	0.133	1742					AGTATT	0.149
1743					ACGGTG	0.069	1743					TTATAC	0.121	1743					GGCAAC	0.107	1743					GGTCAA	0.133	1743					TTGGAT	0.148
1744					CTGCTC	0.069	1744					TAATCT	0.121	1744					GAAATG	0.107	1744					CTAAGA	0.133	1744					TTGATC	0.148
1745					TACGTC	0.069	1745					CTGCTG	0.121	1745					GGCTTG	0.106	1745					GGTTAA	0.132	1745					CCATGG	0.147
1746					TACTTT	0.069	1746					GCCTTT	0.121	1746					GTTCTA	0.106	1746					TTGGTG	0.131	1746					CGCACG	0.146
1747					TGGATG	0.069	1747					GGCAGA	0.12	1747					CTGGGA	0.105	1747					GAACGG	0.131	1747					ATTTTG	0.146
1748					ATTTGG	0.068	1748					GATACA	0.12	1748					TGAGAA	0.105	1748					GTGCAA	0.13	1748					CAGGTG	0.145
1749					GCCGTT	0.068	1749					ATAGCT	0.12	1749					CAAAAT	0.105	1749					CTAGGC	0.128	1749					TAGGTT	0.145
1750					TACCGG	0.068	1750					ATTTGC	0.12	1750					AGGCGC	0.104	1750					ATCGTT	0.128	1750					AACATC	0.144
1751					ATGGAC	0.067	1751					CGTTCG	0.12	1751					TGCGCA	0.104	1751					TAGCTT	0.128	1751					TTAGCT	0.144
1752					GTTCTG	0.067	1752					GGCAGG	0.119	1752					GTGGTG	0.104	1752					AACCAT	0.127	1752					GCTCCT	0.143
1753					TATAGA	0.067	1753					CCGTCG	0.119	1753					GCTATG	0.104	1753					TAGCAA	0.127	1753					TTTTGC	0.143
1754					TTTGCT	0.067	1754					AGCCAT	0.119	1754					ATTGGA	0.104	1754					TGGTCT	0.127	1754					GATCAA	0.142
1755					TTTGTC	0.067	1755					ACTTGT	0.119	1755					TCAGGT	0.103	1755					TGCTTC	0.127	1755					AGCCGC	0.141
1756					ATGCTT	0.066	1756					ACAGCG	0.119	1756					GGTCTG	0.103	1756					GTTTGG	0.127	1756					TTGTCA	0.141
1757					CAACTT	0.066	1757					GGGCAA	0.118	1757					CAGAAA	0.103	1757					CATGTC	0.126	1757					CAGTAC	0.14
1758					GCCGTG	0.066	1758					CCTCGG	0.118	1758					CAGGCG	0.102	1758					GCCACT	0.126	1758					TCAGGT	0.14
1759					GTGCCA	0.066	1759					GCTTCC	0.118	1759					GTCCGG	0.102	1759					TTGTCT	0.126	1759					AGCCAT	0.14
1760					GTTTCT	0.066	1760					GATTGG	0.118	1760					CATCTG	0.101	1760					GGGCCG	0.125	1760					GGGTTG	0.139
1761					TCTAGT	0.066	1761					CTTACT	0.118	1761					GCCAGC	0.101	1761					AGCTTT	0.125	1761					ACCATG	0.139
1762					TGATTT	0.066	1762					TAGTAC	0.118	1762					GCACGT	0.1	1762					GTCACT	0.124	1762					GTTCAG	0.137
1763					ATTAGA	0.065	1763					TCCAGT	0.117	1763					GGCTAC	0.1	1763					AGTGGT	0.124	1763					CTAGGC	0.137
1764					CGCGGT	0.065	1764					ACTAGG	0.117	1764					GTGGCC	0.1	1764					AGGTGT	0.122	1764					CGGATG	0.137
1765					CTTATC	0.065	1765					CGCTAT	0.117	1765					GTCTAT	0.1	1765					TGTAGG	0.122	1765					TGTTTG	0.136
1766					TAGGAT	0.065	1766					CCTTTT	0.117	1766					AGTTAT	0.1	1766					TCTAGT	0.121	1766					CAGTTT	0.135
1767					TAGGGA	0.065	1767					CTTATG	0.117	1767					TTGGGT	0.099	1767					TCTCCT	0.121	1767					CTGCAA	0.135
1768					TCTCTA	0.065	1768					ATAGGA	0.116	1768					TACGGT	0.099	1768					TACTGG	0.121	1768					TTGTGT	0.133
1769					ATACTG	0.064	1769					CCGTCT	0.116	1769					CTGAAT	0.099	1769					GTGGGC	0.12	1769					GTTTTA	0.133
1770					CGGATG	0.064	1770					CTAGGG	0.116	1770					AACACG	0.098	1770					AAGCAG	0.12	1770					ACTGGA	0.133
1771					TCACGA	0.064	1771					CTAGCT	0.116	1771					CAGTAC	0.098	1771					TGTTCC	0.12	1771					AGTTGG	0.132
1772					CGCTAC	0.063	1772					GTGCTG	0.115	1772					CTTTGT	0.098	1772					AGGTAA	0.12	1772					GCTTAC	0.132
1773					CGTTCT	0.062	1773					ATGTAG	0.115	1773					TACGCC	0.097	1773					CACTTC	0.119	1773					TAATCC	0.132
1774					CTTCTG	0.062	1774					TTCGAG	0.115	1774					GCAAGA	0.096	1774					TAGCAC	0.119	1774					TTCAAA	0.131
1775					GTAAGG	0.062	1775					GGAGGT	0.114	1775					CCAGTT	0.095	1775					ACAAGT	0.119	1775					CTTAAC	0.131
1776					TGCCAC	0.062	1776					GTGTGC	0.114	1776					TTGGAT	0.095	1776					TAGTTT	0.119	1776					AAGCAG	0.13
1777					CTCGGT	0.061	1777					TACTTA	0.114	1777					AGGACT	0.095	1777					TTGACA	0.119	1777					CTCGGC	0.129
1778					TCGGGA	0.061	1778					ACTTAG	0.114	1778					GGACTA	0.095	1778					CCACTA	0.119	1778					CTTCAG	0.129
1779					TGCTCT	0.061	1779					TAGATC	0.113	1779					AACCGC	0.095	1779					GGTCTG	0.118	1779					AATGGT	0.129
1780					TGATGG	0.06	1780					GTCTAC	0.113	1780					CATCGG	0.094	1780					AAGGCC	0.118	1780					TGACTA	0.129
1781					AAGAGG	0.059	1781					TCGAGG	0.113	1781					GTTCTG	0.094	1781					GACAGT	0.117	1781					CCGTTC	0.128
1782					ACGGGA	0.059	1782					AGTCGT	0.112	1782					CTTTTG	0.094	1782					GTTACA	0.117	1782					AGACGG	0.128
1783					AGGATA	0.059	1783					TTTTAC	0.112	1783					CCACTG	0.094	1783					TTTGGA	0.117	1783					GGAGTG	0.128
1784					CCAGTA	0.059	1784					CAAGTA	0.112	1784					CACTGG	0.093	1784					GTCTGT	0.116	1784					GTTCTA	0.128
1785					TAACAA	0.059	1785					TGAGTT	0.112	1785					GGAGTT	0.093	1785					GTTCTG	0.116	1785					CTAATG	0.127
1786					TTTGGG	0.059	1786					CTCTAC	0.112	1786					GATTGG	0.093	1786					AGTCCA	0.115	1786					TACTGG	0.126
1787					ATCCGT	0.058	1787					ACTTGC	0.111	1787					CTTTAG	0.093	1787					TCGGTG	0.114	1787					ATCTCC	0.126
1788					CCAGTT	0.058	1788					ACAATG	0.11	1788					CTCCAC	0.092	1788					GCTCTT	0.114	1788					TGCGGG	0.125
1789					CGGTTG	0.058	1789					TGAGGC	0.11	1789					TACGGA	0.092	1789					GCTGTT	0.114	1789					TCTATG	0.125
1790					TGCAAG	0.058	1790					GCCACT	0.11	1790					GAAGAG	0.092	1790					GCTTGT	0.114	1790					GTGGAA	0.125
1791					AGGTGT	0.057	1791					TGGGCC	0.11	1791					AATGTA	0.092	1791					GTGAGT	0.114	1791					GTTCTG	0.124
1792					TAATAG	0.057	1792					TTAAGT	0.11	1792					CACTCA	0.091	1792					GTGTAT	0.114	1792					GATTGG	0.124
1793					TATCGT	0.057	1793					CGTTTA	0.11	1793					GGCTCT	0.091	1793					CGGAAT	0.114	1793					GATTGC	0.124
1794					GGTTGT	0.056	1794					TGCGTG	0.11	1794					CCGCTC	0.091	1794					CTAGAA	0.114	1794					GGCTCC	0.123
1795					TGCTCG	0.056	1795					TTTGAT	0.109	1795					ATGTAC	0.091	1795					GAGTGG	0.113	1795					GCTCCA	0.123
1796					ATAGAG	0.055	1796					TAAGGT	0.109	1796					GATGAG	0.091	1796					GAGGCC	0.112	1796					AAGATC	0.122
1797					CTATTA	0.055	1797					TGACAT	0.108	1797					GCAGAG	0.09	1797					ACTTTG	0.112	1797					GGGTTA	0.121
1798					GACCAT	0.055	1798					GGTATA	0.108	1798					CCATGG	0.09	1798					GGCGCT	0.111	1798					GCTCCC	0.121
1799					TGGGTG	0.055	1799					TCGCCT	0.108	1799					GGCCTG	0.09	1799					CGCATG	0.11	1799					CGCGCA	0.12
1800					GGATCT	0.054	1800					GTCGTA	0.108	1800					GATGCT	0.09	1800					CTCTCT	0.11	1800					TGAGGT	0.12
1801					GGTAGT	0.054	1801					TCGTCC	0.107	1801					GATACG	0.09	1801					TGGTGT	0.11	1801					TGGAGT	0.12
1802					TGTTTC	0.054	1802					ACTGGT	0.107	1802					GCATTT	0.089	1802					AGGGAC	0.11	1802					AGAGTT	0.12
1803					ACTGCT	0.053	1803					TGTCTA	0.107	1803					CAGACT	0.089	1803					AGGACG	0.109	1803					TCTTAA	0.12
1804					ATCGGA	0.053	1804					TACTAC	0.107	1804					GTCACA	0.088	1804					CTGTGG	0.109	1804					CACTCT	0.119
1805					CTATAG	0.053	1805					GGGTCC	0.106	1805					TAAGTG	0.088	1805					GTGCTG	0.109	1805					TGTTAC	0.119
1806					TGTCTT	0.053	1806					TGTTAC	0.106	1806					CAGGTG	0.087	1806					ATCGGA	0.109	1806					AATCCT	0.119
1807					CTATGG	0.052	1807					CTTAGC	0.106	1807					GTTAGT	0.087	1807					GGTGTT	0.109	1807					ACCACA	0.118
1808					GCTTTG	0.052	1808					GTCGAG	0.105	1808					TGTCCT	0.087	1808					GTTGTT	0.109	1808					TGGTGA	0.118
1809					ACTTCT	0.051	1809					GGTACG	0.105	1809					GCTTTG	0.086	1809					ACGCTA	0.109	1809					CTGTGG	0.117
1810					CGGGTT	0.049	1810					TCCTCT	0.105	1810					TGGAGT	0.086	1810					CATGGT	0.108	1810					GGTTAT	0.115
1811					GGGTGT	0.049	1811					CCTGGT	0.105	1811					GTTATG	0.086	1811					GGGCTC	0.108	1811					CGTGCA	0.114
1812					GGTAAG	0.049	1812					TTGCGC	0.105	1812					TGTGTT	0.086	1812					CTACAC	0.108	1812					AGACTA	0.114
1813					GTTTGG	0.049	1813					CGGGTA	0.103	1813					GATGAC	0.086	1813					TCCGGC	0.107	1813					GCAGAG	0.113
1814					AGGTTT	0.048	1814					ATTGTG	0.103	1814					ACGCAA	0.085	1814					CGGTTT	0.107	1814					GGCGAT	0.113
1815					ATTTGT	0.048	1815					CTATAC	0.103	1815					CGGATG	0.085	1815					TTACGA	0.107	1815					TACGTG	0.113
1816					TAATTA	0.048	1816					CGTTGC	0.103	1816					TTGCTC	0.085	1816					TGGTTG	0.106	1816					GAAACA	0.112
1817					TGAGGA	0.048	1817					ATGCGT	0.103	1817					TGATCT	0.085	1817					TGCTAG	0.106	1817					GCGGGA	0.111
1818					TAGACA	0.047	1818					TAAGTT	0.102	1818					GTGAAG	0.084	1818					TTGTCG	0.105	1818					GTGGCC	0.111
1819					TAGCTC	0.047	1819					CGTTTG	0.102	1819					TCCCCT	0.084	1819					CGCATT	0.104	1819					TTGTCC	0.111
1820					TCGCGC	0.047	1820					TGGAGT	0.101	1820					AAAGGA	0.084	1820					CACTGA	0.103	1820					TGTTAA	0.111
1821					TTGTAT	0.047	1821					ACTCGC	0.101	1821					CGCAGG	0.083	1821					CGGTCG	0.102	1821					CTTCAA	0.11
1822					TTTTAA	0.047	1822					GGATTT	0.1	1822					TAAGGT	0.083	1822					GCGTCT	0.102	1822					CCTCTT	0.11
1823					AGCTTC	0.046	1823					GCTTAC	0.1	1823					GTCGCG	0.082	1823					TACTGC	0.102	1823					CAACCA	0.109
1824					ATAGAC	0.046	1824					CAACTT	0.1	1824					TCAGCT	0.081	1824					CTTTCC	0.102	1824					GGTGAA	0.109
1825					ATTTAA	0.045	1825					ACGCTC	0.1	1825					AGGACG	0.081	1825					TGAGAG	0.102	1825					TTGCGG	0.108
1826					CCGCTG	0.045	1826					TCTAAT	0.1	1826					TTGGCT	0.081	1826					ACGCGG	0.101	1826					GCCAAT	0.108
1827					TGATAT	0.045	1827					TAGCGG	0.099	1827					GGTATA	0.081	1827					GTTGGT	0.1	1827					TCGTTA	0.108
1828					AGTTCT	0.044	1828					TTTTCC	0.099	1828					GTCATG	0.08	1828					GTGTGT	0.1	1828					AAGTAT	0.107
1829					ATAATG	0.044	1829					TAACAA	0.099	1829					CATTGA	0.08	1829					CCAATA	0.1	1829					AGAATC	0.106
1830					GCTTCC	0.043	1830					CCGCTC	0.098	1830					TGCTCT	0.08	1830					TCAATC	0.099	1830					CTCTCC	0.106
1831					TAGGTA	0.043	1831					CCCGCA	0.098	1831					AACGCA	0.08	1831					TACCAT	0.099	1831					CGCTAC	0.105
1832					TTTACT	0.043	1832					AGCTGG	0.098	1832					CGGATA	0.08	1832					AATTGG	0.099	1832					GTTTAA	0.105
1833					CTTGGC	0.042	1833					TTGGAG	0.098	1833					ATGTAG	0.08	1833					TAGACT	0.099	1833					GCATTG	0.104
1834					GCGCAG	0.042	1834					TAGCTG	0.098	1834					TTAGTG	0.079	1834					GAAGTA	0.099	1834					TAGGCG	0.104
1835					GGTAAT	0.042	1835					TACGTT	0.098	1835					TGAAGT	0.079	1835					AGGCGC	0.097	1835					GAGGCC	0.104
1836					AGGCGT	0.041	1836					GGGCAG	0.097	1836					CATAGT	0.078	1836					GTTGAT	0.097	1836					GAGGTT	0.103
1837					ATGTAC	0.041	1837					CTATAT	0.097	1837					TATCGG	0.078	1837					GTAGGC	0.096	1837					GTTCCA	0.102
1838					CCGCGC	0.041	1838					GTAGTA	0.097	1838					TGGTTT	0.078	1838					CTCCAT	0.096	1838					GGGCTG	0.101
1839					AGCTCT	0.04	1839					TCTGAT	0.096	1839					GTAAAT	0.078	1839					GGTAAA	0.096	1839					TGCGGT	0.101
1840					ATGAAT	0.04	1840					GGTAAT	0.096	1840					CGCTGT	0.077	1840					AGTACA	0.095	1840					AGTACG	0.101
1841					GGTGTT	0.04	1841					TTCGGA	0.096	1841					GGTGAA	0.077	1841					TCGCCA	0.094	1841					CCTTCC	0.101
1842					TACGCT	0.04	1842					GCTGTG	0.096	1842					GGTCGT	0.076	1842					CTTAGA	0.094	1842					TGTCAC	0.1
1843					TATACG	0.04	1843					ATGTTG	0.096	1843					ACTAGT	0.076	1843					GCTGTA	0.093	1843					ATTTGG	0.1
1844					TGTATA	0.04	1844					CTCGAT	0.096	1844					CCCCGC	0.076	1844					TACGTG	0.093	1844					GTATGT	0.1
1845					CGATGG	0.039	1845					GCGGTA	0.095	1845					GAAAGG	0.076	1845					TTCCAC	0.092	1845					TCGTTC	0.099
1846					GGACAA	0.039	1846					AGCAAG	0.094	1846					TGGCTA	0.075	1846					GGATAC	0.091	1846					GATGCT	0.099
1847					GTTAGC	0.039	1847					AGCTGT	0.094	1847					GGGTCT	0.074	1847					CGTTAT	0.091	1847					TAACGC	0.099
1848					TAATCT	0.039	1848					TTTGAG	0.094	1848					AGGTTG	0.074	1848					TAAGCT	0.09	1848					GGTTTT	0.098
1849					TAATGG	0.039	1849					TTAGGA	0.093	1849					GATAGT	0.074	1849					AAGTAG	0.09	1849					GCTGTG	0.098
1850					TCTCTG	0.039	1850					GATTCT	0.093	1850					GCTTAA	0.074	1850					AGTTCG	0.089	1850					CTTTTG	0.098
1851					TTTGAT	0.039	1851					ATTGCG	0.093	1851					AGTATT	0.073	1851					TGGTAG	0.089	1851					TCCCCT	0.097
1852					ATTCGT	0.038	1852					CGTGCG	0.093	1852					ATCCGT	0.072	1852					TCTTAC	0.089	1852					GTCATC	0.096
1853					ATTTGC	0.038	1853					TTCCGC	0.092	1853					CGTTCA	0.071	1853					CTGGGA	0.089	1853					CGGGAG	0.096
1854					CGTTGG	0.038	1854					GTAACA	0.092	1854					TCGCTC	0.071	1854					AGATGC	0.089	1854					TTTGTG	0.096
1855					TATGTT	0.038	1855					ATTCCT	0.092	1855					TCGGTT	0.071	1855					CCGGCT	0.088	1855					GAGTCA	0.095
1856					ACCATG	0.037	1856					TGATTT	0.092	1856					GCTTCC	0.071	1856					GTCGTT	0.088	1856					ATCGGA	0.095
1857					ATTGAT	0.037	1857					GCGCTA	0.092	1857					TACTGG	0.071	1857					GTTAGA	0.088	1857					TGCTAA	0.094
1858					CCGTGG	0.037	1858					GGGCCA	0.091	1858					GTCCCC	0.071	1858					GTAAAA	0.088	1858					TTTCGT	0.093
1859					CGAGTC	0.037	1859					ATATCG	0.091	1859					GTCCAC	0.07	1859					GATTCG	0.087	1859					AGCTGC	0.093
1860					CTCGCT	0.037	1860					TGACAC	0.091	1860					TTAGTA	0.07	1860					TGAATC	0.087	1860					CTTTAG	0.093
1861					TCGTTA	0.037	1861					GATGGT	0.091	1861					GTGGAT	0.07	1861					GGCTTC	0.086	1861					TACGCC	0.093
1862					TGACGG	0.037	1862					GGTCCC	0.091	1862					ATCACG	0.069	1862					GTTGCA	0.086	1862					ACGGAA	0.093
1863					ACTAGT	0.036	1863					CTCGTA	0.091	1863					CTGGCC	0.069	1863					GGTAGT	0.086	1863					GCCTTT	0.092
1864					CTCAGC	0.036	1864					ACTAAC	0.091	1864					ATTTGG	0.069	1864					TGCTAC	0.086	1864					CTCCTC	0.092
1865					TATTTG	0.036	1865					GGTGAT	0.09	1865					AGCCAT	0.068	1865					CGGCGC	0.085	1865					TTTCCC	0.092
1866					TCGATC	0.036	1866					CGGTAC	0.09	1866					TCACGC	0.067	1866					TGCGCG	0.085	1866					GTGGGT	0.091
1867					TTACGC	0.036	1867					TGGCCT	0.09	1867					AAGCAG	0.067	1867					CTCTTC	0.085	1867					GCTTCC	0.091
1868					ACTGTC	0.035	1868					AGGGTG	0.089	1868					GAGATG	0.067	1868					TTCTCC	0.085	1868					GTGGAG	0.091
1869					CTTAAT	0.035	1869					GTCCTC	0.089	1869					CACTAG	0.066	1869					TCGTCT	0.084	1869					ATGACG	0.091
1870					TACTTC	0.035	1870					ATGCTC	0.089	1870					TCTGGT	0.066	1870					TCCGCT	0.084	1870					CACGCC	0.09
1871					ATGCTC	0.034	1871					CATGAA	0.088	1871					AGGTTA	0.066	1871					AAGGTC	0.084	1871					AGGGTG	0.09
1872					ATTGGG	0.034	1872					CCATCG	0.088	1872					GAAGGT	0.066	1872					AGTGAG	0.084	1872					TGCCAC	0.09
1873					TCGCTG	0.034	1873					CTGCGC	0.088	1873					CAGTGC	0.065	1873					GCATCG	0.083	1873					TCAGGG	0.089
1874					TTGTGG	0.034	1874					AGCGTT	0.088	1874					CGCTCA	0.065	1874					CGGAGA	0.082	1874					TAAGGT	0.089
1875					CGGATT	0.033	1875					GGCAAG	0.087	1875					AGCTGC	0.065	1875					GATCTT	0.08	1875					TTTCGC	0.089
1876					CTCTGT	0.033	1876					CAGGGA	0.087	1876					ACAAAA	0.065	1876					ATGACG	0.08	1876					CTTCCG	0.089
1877					GTACCC	0.033	1877					TTTGGA	0.087	1877					GGCTCC	0.064	1877					GATAGC	0.08	1877					ACGCTA	0.089
1878					TGCTCC	0.033	1878					CCCTCT	0.087	1878					CACGCC	0.064	1878					CATCAG	0.079	1878					AGACAA	0.088
1879					AGTGGT	0.032	1879					TACCTT	0.087	1879					GCCAAT	0.064	1879					TTCCGC	0.079	1879					ACGCGG	0.087
1880					CTCCGT	0.032	1880					GCGTAT	0.086	1880					TTGTGT	0.064	1880					TAGGAC	0.079	1880					AGATCG	0.087
1881					GCTCGT	0.032	1881					ATCTGC	0.085	1881					TCGTTA	0.063	1881					CAGGTG	0.078	1881					TAGTAG	0.087
1882					GTTCGC	0.032	1882					CGTCCA	0.084	1882					AGCTTT	0.063	1882					GTGTGG	0.078	1882					GTTCCT	0.085
1883					TATAAG	0.032	1883					CGGTTA	0.084	1883					TGTTGT	0.063	1883					CCTTCA	0.077	1883					GTATTA	0.085
1884					TGCTAT	0.032	1884					CACGGG	0.083	1884					GTATTG	0.063	1884					CAGGTC	0.076	1884					GCTTAA	0.085
1885					GCCTTC	0.031	1885					ACGCAA	0.083	1885					AATCCT	0.063	1885					GTTTCT	0.076	1885					AGAAAG	0.085
1886					TTTGGC	0.031	1886					GGCGGG	0.082	1886					TGTTAG	0.062	1886					CAGGCG	0.075	1886					GCCAGC	0.084
1887					CCAGGT	0.03	1887					GTCACC	0.082	1887					GCTGTG	0.062	1887					CTGCAG	0.075	1887					GCGGTG	0.084
1888					TATGCT	0.03	1888					GTGATC	0.082	1888					TTTCGC	0.062	1888					GCACTG	0.074	1888					CTGACA	0.083
1889					TTTTAC	0.03	1889					CTTTCC	0.082	1889					GGAGAC	0.062	1889					GACGGG	0.074	1889					GCTTTG	0.082
1890					CCCATT	0.029	1890					TACAAG	0.081	1890					GTATTA	0.061	1890					CGAATT	0.074	1890					TGACTT	0.082
1891					GTTATT	0.029	1891					TCCTCG	0.081	1891					GAAGGC	0.06	1891					GTCTGG	0.073	1891					ACTCAT	0.081
1892					CTTCTA	0.028	1892					GTATGC	0.081	1892					GGTTGT	0.06	1892					TTGGTC	0.073	1892					CTCTCA	0.081
1893					CTTTGG	0.028	1893					TCCAAC	0.081	1893					GTGTGG	0.06	1893					TGCTCT	0.073	1893					CCATCT	0.08
1894					GTGATC	0.028	1894					CGGTAG	0.08	1894					TTGGTT	0.059	1894					ACAAAG	0.073	1894					TGGAAA	0.08
1895					ATCCGC	0.027	1895					TTGCCT	0.08	1895					AACATC	0.058	1895					TAGTCT	0.072	1895					TGCGCA	0.078
1896					CCATGC	0.027	1896					CGAGTT	0.08	1896					CCATTG	0.058	1896					TGAGTT	0.072	1896					GGGTTC	0.078
1897					TTGCTC	0.027	1897					TATGCT	0.079	1897					TGTTGG	0.058	1897					AGCGGT	0.071	1897					GTAACA	0.078
1898					AGTTAG	0.026	1898					GTGCTA	0.079	1898					TGGTGA	0.058	1898					GTGTTT	0.071	1898					TCGGTT	0.078
1899					AAGGGC	0.025	1899					CAGATT	0.078	1899					GATTGA	0.058	1899					ACACGC	0.07	1899					GTTTGT	0.078
1900					ATTTCG	0.025	1900					GTGCGC	0.077	1900					GCAGAA	0.057	1900					GAGTTT	0.07	1900					GGATAC	0.078
1901					ACGCTG	0.024	1901					CGGTGC	0.077	1901					GGCCTA	0.057	1901					GAAGTT	0.07	1901					ATTTCG	0.077
1902					CGACGG	0.024	1902					AGTGCT	0.077	1902					TGTTTC	0.057	1902					TGACAC	0.069	1902					CCAGTA	0.076
1903					TCTCCT	0.024	1903					GCCGCT	0.076	1903					AGTAAA	0.057	1903					AGGGTA	0.069	1903					GGCCTT	0.075
1904					TCTTCG	0.024	1904					GATTTC	0.076	1904					TCCCAT	0.056	1904					TTCAAG	0.068	1904					AGGTTG	0.075
1905					TCTTGT	0.024	1905					AGGTGG	0.075	1905					GCGCGG	0.055	1905					GAGTAT	0.068	1905					TTATCG	0.075
1906					TTCGGA	0.024	1906					CTTGTA	0.075	1906					GTCTTT	0.055	1906					CTCGGC	0.067	1906					TACGGG	0.073
1907					AAACAG	0.022	1907					TTCCTG	0.074	1907					ATCTCA	0.053	1907					AGTGCG	0.067	1907					ACGCAG	0.072
1908					TTAGAT	0.022	1908					CTACTC	0.074	1908					CTATGC	0.053	1908					GCTAGG	0.067	1908					AGGTCT	0.072
1909					TTGCTT	0.022	1909					GCTCCT	0.073	1909					GATTCC	0.053	1909					TGGTAT	0.067	1909					GTAAGT	0.072
1910					AGATAT	0.021	1910					TCTCCG	0.073	1910					CGCGCA	0.052	1910					TCTTAG	0.067	1910					GGTCTG	0.071
1911					CGGTAG	0.021	1911					TTGGCC	0.072	1911					GTTCAC	0.052	1911					GCATCT	0.066	1911					TTGACA	0.071
1912					CTGGGA	0.021	1912					ATGTTA	0.072	1912					TTCGCC	0.052	1912					CACTAG	0.066	1912					TAGAAA	0.071
1913					GTTCCG	0.021	1913					TACACC	0.072	1913					GTATGT	0.052	1913					CTTAGG	0.066	1913					TGTAAC	0.07
1914					TGGCTA	0.021	1914					GAGCAA	0.071	1914					AGCAGT	0.051	1914					AGATCT	0.066	1914					CGGTCC	0.069
1915					TGTGTC	0.021	1915					TTGTCC	0.071	1915					GGTCTA	0.051	1915					TGTAAC	0.066	1915					TCTAGT	0.069
1916					AAGTGG	0.02	1916					CGGCCT	0.07	1916					GAGTGG	0.051	1916					GCCATG	0.065	1916					CCGCTG	0.069
1917					AATTCT	0.02	1917					GCAGAG	0.07	1917					CGCCAG	0.05	1917					GTCTCT	0.065	1917					GAAGTG	0.069
1918					CACGTA	0.02	1918					ACAAGG	0.07	1918					GCAGCT	0.05	1918					GGTATT	0.065	1918					CGATAA	0.069
1919					GCTGTT	0.02	1919					CGGATC	0.07	1919					TAGAAA	0.05	1919					AGCAAT	0.064	1919					CAACAA	0.067
1920					GTCTAC	0.02	1920					CTGCGG	0.07	1920					TCAGAC	0.049	1920					TTGGGA	0.064	1920					CGCAGG	0.067
1921					TGTTTT	0.02	1921					AAGGCT	0.07	1921					GTCTGG	0.049	1921					GCGATA	0.064	1921					GCTATG	0.067
1922					TTCTAG	0.02	1922					CCAGTT	0.07	1922					TCAATG	0.048	1922					ACTACG	0.063	1922					GGCTTG	0.066
1923					CGTCTT	0.019	1923					TACCAC	0.07	1923					CGCTTC	0.048	1923					AGTCGT	0.062	1923					CTGATC	0.066
1924					TCGTGG	0.019	1924					ACCTTC	0.07	1924					TCTAGT	0.048	1924					GTCGCG	0.061	1924					ATTGCC	0.066
1925					TGATTC	0.019	1925					GCCATA	0.069	1925					GTTCCA	0.048	1925					TCCATG	0.061	1925					CTTGCA	0.065
1926					CGTCCT	0.018	1926					GGATTC	0.069	1926					ACTCTT	0.048	1926					CCAGAT	0.061	1926					GGGTTT	0.064
1927					GATCTT	0.018	1927					CTCTCC	0.069	1927					AGAGTT	0.047	1927					CAATTG	0.061	1927					CGCTCC	0.064
1928					GGTTTA	0.018	1928					AGTCAA	0.068	1928					ATAAGC	0.047	1928					ACTTAG	0.061	1928					ACTTTG	0.064
1929					ATGGTA	0.017	1929					GGGCCT	0.068	1929					CGCCGG	0.046	1929					TTCACG	0.06	1929					TTTAGC	0.062
1930					GGTATA	0.017	1930					CCCATT	0.067	1930					GTGCGC	0.046	1930					AAGTTT	0.06	1930					GAGAAA	0.062
1931					GTTAGT	0.017	1931					ATCCTT	0.067	1931					CTCCCT	0.046	1931					GCTAAG	0.058	1931					CTAATC	0.061
1932					TTTTTG	0.017	1932					TTACGT	0.067	1932					ACGCGG	0.045	1932					GGTCCA	0.057	1932					TATGCG	0.061
1933					AGGTTA	0.016	1933					GACTTC	0.067	1933					GTCTGT	0.045	1933					CGCTAA	0.057	1933					ACCCCC	0.061
1934					GCTCAA	0.016	1934					CCGGCG	0.066	1934					GGGAAC	0.045	1934					ATTGGT	0.056	1934					TGTCAG	0.06
1935					TCGTAC	0.016	1935					GCCTTG	0.066	1935					GTATTT	0.045	1935					TGTGCG	0.055	1935					TTGGCC	0.06
1936					AGGTTG	0.015	1936					CGGCCA	0.065	1936					GGCTTC	0.044	1936					TGTCCT	0.055	1936					GCTGTT	0.06
1937					ATCTAC	0.015	1937					CACCGG	0.065	1937					TATCGT	0.044	1937					AGTAGA	0.055	1937					CGCTAA	0.06
1938					CAAAGG	0.015	1938					GGACAT	0.065	1938					GACCAT	0.044	1938					TGTCAG	0.054	1938					GAACGG	0.059
1939					TGGTAT	0.015	1939					GGCTGA	0.065	1939					GCATTG	0.043	1939					TGTCTT	0.054	1939					GTGGTG	0.059
1940					AGTATA	0.014	1940					CGCTGT	0.065	1940					GGCTAA	0.043	1940					CCCTTT	0.054	1940					CCAATT	0.059
1941					TACTGG	0.014	1941					TATCCT	0.065	1941					GCCTTC	0.043	1941					AATGAG	0.054	1941					TCGGGG	0.058
1942					AGGGAA	0.013	1942					ATATAC	0.064	1942					AATCTT	0.043	1942					GGCGAA	0.053	1942					TGGGTG	0.058
1943					GACGTC	0.013	1943					GAGGGT	0.064	1943					AACCAC	0.043	1943					TCCAGT	0.053	1943					GAAGGT	0.058
1944					GAGCCA	0.013	1944					GCGCTG	0.064	1944					CAGCCG	0.042	1944					TCTAGG	0.053	1944					GAAAGA	0.058
1945					GTCCTT	0.013	1945					TGTACA	0.062	1945					GGGTCC	0.042	1945					ATCCAT	0.052	1945					AGGCGC	0.057
1946					TAAGGT	0.013	1946					CTTATA	0.062	1946					TTGGTG	0.042	1946					CTGGCT	0.052	1946					GTCGAT	0.057
1947					GGATTA	0.012	1947					CAACGC	0.062	1947					TCTTTG	0.042	1947					AACTTC	0.052	1947					GGGGTA	0.055
1948					TTACTA	0.012	1948					AGTTAT	0.062	1948					GTTGCA	0.041	1948					GCGGGC	0.051	1948					TAGCAA	0.055
1949					TTTCCG	0.012	1949					TGTCGA	0.062	1949					TTGCGG	0.041	1949					CATCTT	0.051	1949					GGTATA	0.055
1950					CGGAGC	0.011	1950					GCGCGG	0.061	1950					AGTTAC	0.041	1950					TGTTTC	0.051	1950					TCCCAT	0.055
1951					CTCTGG	0.011	1951					ACTGCA	0.061	1951					TGTGAA	0.041	1951					ATCTAC	0.051	1951					AACTGC	0.055
1952					TGTATT	0.011	1952					CTTTAC	0.061	1952					ACCAGT	0.04	1952					CAGGAC	0.05	1952					GCAGAA	0.053
1953					TTGGAT	0.011	1953					ATGTGT	0.061	1953					ATGTTG	0.04	1953					TCTGCA	0.05	1953					AGGTTT	0.053
1954					GCTTGT	0.01	1954					CACGTG	0.06	1954					ATCGGT	0.039	1954					AGGCTC	0.05	1954					GTCCGG	0.052
1955					GCTTTA	0.01	1955					GTAGCG	0.06	1955					CACGGA	0.038	1955					GCTCTA	0.049	1955					GTCTGT	0.052
1956					GGTTTC	0.01	1956					TGAGCT	0.059	1956					AGTCCT	0.038	1956					TACGTT	0.049	1956					CGTGAT	0.052
1957					AGGGTA	0.009	1957					ATATAG	0.058	1957					TGACTG	0.038	1957					CTTTGA	0.049	1957					ATCCCT	0.052
1958					TATTCG	0.009	1958					ATGCAA	0.058	1958					TCGGTA	0.037	1958					GCTTCA	0.048	1958					GTTGGG	0.051
1959					AGGTAT	0.008	1959					CCAGGT	0.058	1959					TTCGGT	0.037	1959					CACGGA	0.048	1959					CAGTTG	0.051
1960					CGCAAG	0.008	1960					CAAGGT	0.058	1960					TCCAGG	0.037	1960					TGGCGA	0.048	1960					TTGGCT	0.051
1961					CTTAGG	0.008	1961					AGCTAT	0.058	1961					CTTGCT	0.037	1961					GGTTGC	0.048	1961					GGTCTA	0.051
1962					TGCCAG	0.008	1962					TAGCGC	0.058	1962					CCGGAT	0.037	1962					ATGGTA	0.048	1962					GTCCTC	0.051
1963					TGGCCC	0.008	1963					TGTCAA	0.058	1963					CATTGG	0.036	1963					GGTAGA	0.048	1963					AGGAAC	0.051
1964					GCCGAG	0.007	1964					CTGTAG	0.058	1964					TCCGGA	0.036	1964					GGCAAC	0.047	1964					AGTTCT	0.05
1965					GGACCG	0.007	1965					GTACCT	0.058	1965					GCGGGC	0.035	1965					CAGCAT	0.047	1965					ATGAGT	0.05
1966					GGAGCC	0.007	1966					GCGGGC	0.056	1966					ACGCAG	0.035	1966					AAGCGG	0.047	1966					CACGGT	0.049
1967					TGGAGT	0.007	1967					CGTCCG	0.056	1967					TAGCAA	0.035	1967					GCTGTG	0.047	1967					TGTCGC	0.049
1968					TGGTGC	0.007	1968					GTATAT	0.056	1968					TTACGT	0.035	1968					CTTGTT	0.047	1968					CTGGGA	0.049
1969					AACGCA	0.006	1969					ACTCGG	0.056	1969					GCTTCT	0.034	1969					TAGTTA	0.047	1969					ATAACC	0.049
1970					AGGTAG	0.006	1970					AATTCT	0.056	1970					TCGTTT	0.034	1970					GTTGTA	0.047	1970					TCCGGA	0.048
1971					GCGCTG	0.006	1971					CGTTAG	0.056	1971					GATTGC	0.034	1971					CATTGG	0.046	1971					GAAGGC	0.047
1972					TGGTTG	0.006	1972					AGAGTT	0.055	1972					TGTTAA	0.034	1972					GGCCGA	0.045	1972					CTGGGG	0.047
1973					CTGCCA	0.005	1973					GTTGAT	0.055	1973					AGTGGA	0.033	1973					GTCCGG	0.044	1973					AGTCGT	0.047
1974					AGTTTC	0.004	1974					GTGGGA	0.054	1974					TTGATC	0.033	1974					AGCAGT	0.044	1974					TCGATT	0.047
1975					TAATAC	0.004	1975					CCGGTT	0.054	1975					GGCTAG	0.032	1975					AGACGG	0.043	1975					GCTCAC	0.046
1976					AGCTTT	0.003	1976					TACTGC	0.054	1976					GGCCTT	0.032	1976					GGATCT	0.043	1976					GGCCTG	0.046
1977					AGGAGC	0.003	1977					AAGTCT	0.054	1977					GGTTCG	0.032	1977					GGACTT	0.043	1977					TGCTAG	0.046
1978					CATACC	0.003	1978					AGTTTA	0.054	1978					AGACGG	0.032	1978					GAGTCA	0.042	1978					GTATTG	0.046
1979					TCTACT	0.003	1979					ATCGCG	0.053	1979					CTTGCA	0.032	1979					TGGTTC	0.042	1979					CATTGG	0.045
1980					TTGCTG	0.003	1980					GTGTAC	0.053	1980					AGTTCT	0.032	1980					AAGGAC	0.042	1980					CGGGGT	0.045
1981					GGTTTG	0.002	1981					CGGCAA	0.052	1981					ATTCGT	0.032	1981					AGTTAA	0.042	1981					CACTCC	0.045
1982					TCTTAG	0.002	1982					AGGTAC	0.052	1982					AGTTTT	0.032	1982					AAAGTA	0.042	1982					AGAAAA	0.045
1983					TGGATT	0.002	1983					GCAACT	0.051	1983					GGTTTG	0.031	1983					AGCATT	0.041	1983					TACCGC	0.044
1984					TTGGGA	0.002	1984					GGCTAA	0.051	1984					GTTTGT	0.031	1984					TCCGTT	0.041	1984					GGGCAA	0.043
1985					TTTACG	0.002	1985					TAGGAG	0.051	1985					AAACAG	0.03	1985					CAAGTA	0.041	1985					TCTCAC	0.043
1986					GGATGA	0.001	1986					TATAGC	0.051	1986					TGGTTG	0.03	1986					TCATGC	0.04	1986					CAATCT	0.042
1987					AGGTGC	0	1987					CAAGCT	0.051	1987					TAGTAG	0.029	1987					CAGGGC	0.04	1987					GGAGTT	0.042
1988					CTCCTT	0	1988					CCGTTC	0.05	1988					CCAGGC	0.028	1988					CTAGGT	0.04	1988					TCTGTG	0.042
1989					TATACT	0	1989					ATCGGG	0.05	1989					GGTATG	0.028	1989					GTTGCT	0.04	1989					CCGGAT	0.042
1990					TTCTAC	-0.001	1990					TGTATG	0.05	1990					CTAATC	0.028	1990					TTCGTC	0.039	1990					AGGCTC	0.04
1991					AAGCGG	-0.002	1991					GGGATT	0.049	1991					CTGCCG	0.027	1991					AGGCCT	0.039	1991					AGGGCT	0.04
1992					CGCGGA	-0.002	1992					TCGCAA	0.049	1992					AGCCGG	0.026	1992					CTATGC	0.039	1992					GCTGCC	0.04
1993					TAGTAG	-0.002	1993					CGCTAC	0.049	1993					TGCACC	0.026	1993					CTTCAC	0.038	1993					CGATGA	0.04
1994					CTCGTC	-0.003	1994					TGATTC	0.049	1994					GTTACG	0.026	1994					CTTCTG	0.038	1994					TCGGTA	0.039
1995					AGCGCA	-0.004	1995					TGTCCT	0.049	1995					TGACTT	0.026	1995					TGAAAC	0.038	1995					AAGGAC	0.039
1996					CTGCTG	-0.004	1996					GAGTTG	0.049	1996					TTGGTC	0.025	1996					AGGTAG	0.037	1996					AAAGGG	0.039
1997					GGTATT	-0.004	1997					AGTCTA	0.048	1997					TTTAGC	0.025	1997					GTATAC	0.037	1997					CAAGGC	0.038
[truncated: 2,099 more rows]
