# Supplementary material for: Combinatorial recognition of clustered RNA elements by the multidomain RNA-binding protein IMP3
Source: Nat Commun. 2019 May 22;10:2266. doi: 10.1038/s41467-019-09769-8 (PMC6531468; doi:10.1038/s41467-019-09769-8)
Supplement: Supplementary file 5 — Supplementary Data 2 [file 41467_2019_9769_MOESM5_ESM.xlsx]

## Sheet: Supplementary Data 2
Supplementary Data 2. Spacing analysis
	4-mer motif combinations used for spacing analysis
	Groups	a)	b)	c)	d)	e)	f)
		CA-CA	CA-GGCA	GGCA-CA	CA-CGGC	CGGC-CA	GGC-GGC
	1	CACA-CACA	CACA-GGCA	GGCA-CACA	CACA-CGGC	CGGC-CACA	GGCA-GGCA
	2	CACA-ACAC	ACAC-GGCA	GGCA-ACAC	ACAC-CGGC	CGGC-ACAC	GGCA-CGGC
	3	AACA-CACA	AACA-GGCA	GGCA-AACA	AACA-CGGC	CGGC-AACA	CGGC-GGCA
	4	ACAT-CACA	ATCA-GGCA	GGCA-ACAT	ATCA-CGGC	CGGC-ACAT	CGGC-CGGC
	5	ATCA-CACA	ACAT-GGCA	GGCA-ATCA	ACAT-CGGC	CGGC-ATCA
	6	ACAC-CACA	CATC-GGCA	GGCA-ACAA	ACAA-CGGC	CGGC-ACAA
	7	CACA-ACAT		GGCA-CATC		CGGC-CAAC
	8	CACA-AACA		GGCA-CAAC		CGGC-CATA
	9	CACA-ATCA		GGCA-TCAC		CGGC-ACCA
	10	ACAA-CACA		GGCA-CATA
	11			GGCA-CACC
	12			GGCA-ACCA
	13			GGCA-CAAT
