# Supplementary material for: Combinatorial recognition of clustered RNA elements by the multidomain RNA-binding protein IMP3
Source: Nat Commun. 2019 May 22;10:2266. doi: 10.1038/s41467-019-09769-8 (PMC6531468; doi:10.1038/s41467-019-09769-8)
Supplement: Supplementary file 6 — Supplementary Data 3 [file 41467_2019_9769_MOESM6_ESM.xlsx]

## Sheet: Supplementary Data 3
Supplementary Data 3. List of oligonucleotides.
SELEX-Seq and motif analysis of IMP3 RNA binding
Random RNA pool	SLX_N40	GCGTCTCGAGCGTAGTTANNNNNNNNNNNNNNNNNNNNNNNNNNNNNNNNNNNNNNNNAGTCGGCATCTTGGTACCCTATAGTGAGTCGTATTA	N40 SELEX
	T7_fwd	TAATACGACTCACTATAGGG
	SLX_RT	GCGTCTCGAGCGTAGTTA
	SLX_T7_fwd	TAATACGACTCACTATAGGGTACCAAGATGCCGACT
FL IMP3 barcoding RT	SLX_R7	CAAGCAGAAGACGGCATACGAGATCGGTCTCGGCATTCCTGNNCGTCNNNGCGTCTCGAGCGTAGTTA	Round 1 (3´-adapter)
	SLX_R8	CAAGCAGAAGACGGCATACGAGATCGGTCTCGGCATTCCTGNNATACNNNGCGTCTCGAGCGTAGTTA	Round 2 (3´-adapter)
	SLX_R9	CAAGCAGAAGACGGCATACGAGATCGGTCTCGGCATTCCTGNNCTTGNNNGCGTCTCGAGCGTAGTTA	Round 3 (3´-adapter)
	SLX_R10	CAAGCAGAAGACGGCATACGAGATCGGTCTCGGCATTCCTGNNTAACNNNGCGTCTCGAGCGTAGTTA	Round 4 (3´-adapter)
GST barcoding RT	SLX_R15	CAAGCAGAAGACGGCATACGAGATCGGTCTCGGCATTCCTGNNTGTANNNGCGTCTCGAGCGTAGTTA	Round 1 (3´-adapter)
	SLX_R16	CAAGCAGAAGACGGCATACGAGATCGGTCTCGGCATTCCTGNNGGACNNNGCGTCTCGAGCGTAGTTA	Round 2 (3´-adapter)
	SLX_R17	CAAGCAGAAGACGGCATACGAGATCGGTCTCGGCATTCCTGNNTGGANNNGCGTCTCGAGCGTAGTTA	Round 3 (3´-adapter)
	SLX_R18	CAAGCAGAAGACGGCATACGAGATCGGTCTCGGCATTCCTGNNGCGTNNNGCGTCTCGAGCGTAGTTA	Round 4 (3´-adapter)
RRM1-2 barcoding RT	SLX_R19	CAAGCAGAAGACGGCATACGAGATCGGTCTCGGCATTCCTGNNGATCNNNGCGTCTCGAGCGTAGTTA	Round 1 (3´-adapter)
	SLX_R20	CAAGCAGAAGACGGCATACGAGATCGGTCTCGGCATTCCTGNNACGTNNNGCGTCTCGAGCGTAGTTA	Round 2 (3´-adapter)
	SLX_R21	CAAGCAGAAGACGGCATACGAGATCGGTCTCGGCATTCCTGNNTAGANNNGCGTCTCGAGCGTAGTTA	Round 3 (3´-adapter)
	SLX_R22	CAAGCAGAAGACGGCATACGAGATCGGTCTCGGCATTCCTGNNCATGNNNGCGTCTCGAGCGTAGTTA	Round 4 (3´-adapter)
KH1-2 barcoding RT	SLX_R23	CAAGCAGAAGACGGCATACGAGATCGGTCTCGGCATTCCTGNNGCAGNNNGCGTCTCGAGCGTAGTTA	Round 1 (3´-adapter)
	SLX_R24	CAAGCAGAAGACGGCATACGAGATCGGTCTCGGCATTCCTGNNACGGNNNGCGTCTCGAGCGTAGTTA	Round 2 (3´-adapter)
	SLX_R25	CAAGCAGAAGACGGCATACGAGATCGGTCTCGGCATTCCTGNNAAGGNNNGCGTCTCGAGCGTAGTTA	Round 3 (3´-adapter)
	SLX_R26	CAAGCAGAAGACGGCATACGAGATCGGTCTCGGCATTCCTGNNGACTNNNGCGTCTCGAGCGTAGTTA	Round 4 (3´-adapter)
KH3-4 barcoding RT	SLX_R27	CAAGCAGAAGACGGCATACGAGATCGGTCTCGGCATTCCTGNNACGANNNGCGTCTCGAGCGTAGTTA	Round 1 (3´-adapter)
	SLX_R28	CAAGCAGAAGACGGCATACGAGATCGGTCTCGGCATTCCTGNNCCTGNNNGCGTCTCGAGCGTAGTTA	Round 2 (3´-adapter)
	SLX_R29	CAAGCAGAAGACGGCATACGAGATCGGTCTCGGCATTCCTGNNTCATNNNGCGTCTCGAGCGTAGTTA	Round 3 (3´-adapter)
	SLX_R30	CAAGCAGAAGACGGCATACGAGATCGGTCTCGGCATTCCTGNNGTCANNNGCGTCTCGAGCGTAGTTA	Round 4 (3´-adapter)
KH1-4 barcoding RT	SLX_R31	CAAGCAGAAGACGGCATACGAGATCGGTCTCGGCATTCCTGNNATGCNNNGCGTCTCGAGCGTAGTTA	Round 1 (3´-adapter)
	SLX_R32	CAAGCAGAAGACGGCATACGAGATCGGTCTCGGCATTCCTGNNTGTGNNNGCGTCTCGAGCGTAGTTA	Round 2 (3´-adapter)
	SLX_R33	CAAGCAGAAGACGGCATACGAGATCGGTCTCGGCATTCCTGNNAACTNNNGCGTCTCGAGCGTAGTTA	Round 3 (3´-adapter)
	SLX_R34	CAAGCAGAAGACGGCATACGAGATCGGTCTCGGCATTCCTGNNCTAANNNGCGTCTCGAGCGTAGTTA	Round 4 (3´-adapter)
Library preparation	SLX_Sol-5xN_fwd	AATGATACGGCGACGTCCGAGATCTACACTCTTTCCCTACACGACGCTCTTCCGATCTNNNNNGGGTACCAAGATGCCGACT	5´-adapter and amplification
	SLX_Sol_rev	CAAGCAGAAGACGGCATACG
		black: barcodes
Sequences used for binding assays
101-mer RNA series	101-mer	GGGAGGGAGGAAGGCAATTTTGGAGGAACTACAGAACACATATCGCAGCTAAAACACAATTTTGGAGGAACTACAGAATGCGGCTATCCACACACAAAGGG	SELEX-derived binding motif
	101-mer_CA->TG	GGGAGGGAGGAAGGCAATTTTGGAGGAACTACAGAATGTGTATCGCAGCTAAAATGTGATTTTGGAGGAACTACAGAATGCGGCTATCTGTGTGTGAAGGG	Motif contribution
	101-mer_GGC->TG	GGGAGGGAGGAATGTGATTTTGGAGGAACTACAGAACACATATCGCAGCTAAAACACAATTTTGGAGGAACTACAGAATGTGTGTATCCACACACAAAGGG	Motif contribution
	101-mer_allTG	GGGAGGGAGGAATGTGATTTTGGAGGAACTACAGAATGTGTATCGCAGCTAAAATGTGATTTTGGAGGAACTACAGAATGTGTGTATCTGTGTGTGAAGGG	Motif contribution
	101-mer_CA->AT	GGGAGGGAGGAAGGCAATTTTGGAGGAACTACAGAAATATTATCGCAGCTAAAAATATATTTTGGAGGAACTACAGAATGCGGCTATCTGTGTGTGAAGGG	Motif contribution
	101-mer_GGC<->CA	GGGAGGGAGGAAGGCAATTTTGGAGGAACTACAGAACACATATCGCAGCTAAAACGGCTATTTGGAGGAACTACAGAATGCACATATCCACACACAAAGGG	Motif orientation
	101-mer_GGC<->CA_TG	GGGAGGGAGGAAGGCAATTTTGGAGGAACTACAGAATGTGTATCGCAGCTAAAACGGCTATTTGGAGGAACTACAGAATGTGTGTATCTGTGTGTGAAGGG	Motif orientation
	101-mer_(CA)4<->	GGGAGGGACACACACAGGAAGGCAATTTTGGAGGAACTACAGAACACATATCGCAGCTAAAACACAATTTTGGAGGAACTACAGAATGCGGCTATCAAGGG	Motif orientation
		GGG: T7 polymerase start ; black: binding motifs and mutations
Endogenous IMP3 targets	IGF2	GGGGAGGGTCCCTCGGCAAGCGCCCTGTGAGTGGGCCATTCGGAACATTGGACAGAAGCCCAAAGAGCCAAATTGTCACAATTGTGGAACCCACATTGGCCTGAGATCCAAAACGCTTCGAGGCACCCCAAATTACCTGCCCATTCGTCAGGACACCCACCCACCCAGTGTTATATT	3´UTR (NM_001007139.5)
	ANKRD17	GGGTCTGTCCGAAGGCAGCTTTTTGTCACAGTTGTGAAGACATCCAATCGCCACACAACAACAGTCACAACCACGGCAAGCAACAACAACACTGCACCCACAAATGCCACATATCCTATGC	CDS, exon 29 (NM_032217.4)
		GGG: T7 polymerase start ; black: binding motifs
HMGA2 mutants	WT	GGGTAGCAAAAGGGGGGGGCAATCTCTCTCTGTGTCTTTCTCTCTCTCTCTTCCTCTCCCTCTCTCTTTTCATTGTGTATCAGTTTCCATGAAAGACCTGAATACCACTTACCTCAAATTAAGCATATGTGTTACTTCAAGTAATACGTTTTGACATAAGATGGTTGACCAAGGTGCTTTTCTTCGGCTTGAGTTCACCATCTCTTCATTCAAACTGCACTTTTAGCC	3´UTR (NM_003483.4)
	IMP3-mut	GGGTAGCAAAAGGGGGGTGTGATCTCTCTCTGTGTCTTTCTCTCTCTCTCTTCCTCTCCCTCTCTCTTTGTGTGGTGTTGTGGTTTCCATGAAAGACCTGAATACCACTTACCTCAAATTAAGGTGTTGTGTTACTTGAAGTAATACGTTTTGTGTGTAGATGGTTGACCAAGGTGCTTTTCTTTGTGTTGAGTTTGCTGTCTCTTTGTTCAAACTGCACTTTTAGCC	IMP3 binding site mutation
	let-7-mut	GGGTAGCAAAAGGGGGGGGCAATCTCTCTCTGTGTCTTTCTCTCTCTCTCTTCCTCTCCCTCTCTCTTTTCATTGTGTATCAGTTTCCATGAAAGACCTGAATACCACTTAaCgCAAATTAAGCATATGTGTTACTTCAAGTAATACGTTTTGACATAAGATGGTTGACCAAGGTGCTTTTCTTCGGCTTGAGTTCACCATCTCTTCATTCAAACTGCACTTTTAGCC	Let-7 seed mutation
	IMP3-let-7-mut	GGGTAGCAAAAGGGGGGTGTGATCTCTCTCTGTGTCTTTCTCTCTCTCTCTTCCTCTCCCTCTCTCTTTGTGTGGTGTTGTGGTTTCCATGAAAGACCTGAATACCACTTAaCgCAAATTAAGGTGTTGTGTTACTTGAAGTAATACGTTTTGTGTGTAGATGGTTGACCAAGGTGCTTTTCTTTGTGTTGAGTTTGCTGTCTCTTTGTTCAAACTGCACTTTTAGCC	Combination of IMP3 binding site and Let-7 seed mutation
		GGG: T7 polymerase start ; black: binding motifs and mutations ; grey: Let-7 seed sequence (small letters = mutation);
HMGA2 sequences inserted in luciferase reporter
HMGA2 mutants	WT	AAAAGGGGGGGGCAATCTCTCTCTGTGTCTTTCTCTCTCTCTCTTCCTCTCCCTCTCTCTTTTCATTGTGTATCAGTTTCCATGAAAGACCTGAATACCACTTACCTCAAATTAAGCATATGTGTTACTTCAAGTAATACGTTTTGACATAAGATGGTTGACCAAGGTGCTTTTCTTCGGCTTGAGTTCACCATCTCTTCATTCAAACTGCACTTTTAGCCAGAGATGCAATATATCCCCACTACTCAATACTACCTCTGAATGTT	3´UTR (NM_003483.4)
	IMP3-Mut	AAAAGGGGGGTGTGATCTCTCTCTGTGTCTTTCTCTCTCTCTCTTCCTCTCCCTCTCTCTTTGTGTGGTGTTGTGGTTTCCATGAAAGACCTGAATACCACTTACCTCAAATTAAGGTGTTGTGTTACTTGAAGTAATACGTTTTGTGTGTAGATGGTTGACCAAGGTGCTTTTCTTTGTGTTGAGTTTGCTGTCTCTTTGTTCAAACTGCACTTTTAGCCAGAGATGCAATATATCCCCACTACTCAATACTACCTCTGAATGTT	IMP3 binding site mutation
	Let-7-Mut	AAAAGGGGGGGGCAATCTCTCTCTGTGTCTTTCTCTCTCTCTCTTCCTCTCCCTCTCTCTTTTCATTGTGTATCAGTTTCCATGAAAGACCTGAATACCACTTAaCgCAAATTAAGCATATGTGTTACTTCAAGTAATACGTTTTGACATAAGATGGTTGACCAAGGTGCTTTTCTTCGGCTTGAGTTCACCATCTCTTCATTCAAACTGCACTTTTAGCCAGAGATGCAATATATCCCCACTACTCAATACTAaCgCTGAATGTT	Let-7 seed mutation
	IMP3-Let-7-Mut	AAAAGGGGGGTGTGATCTCTCTCTGTGTCTTTCTCTCTCTCTCTTCCTCTCCCTCTCTCTTTGTGTGGTGTTGTGGTTTCCATGAAAGACCTGAATACCACTTAaCgCAAATTAAGGTGTTGTGTTACTTGAAGTAATACGTTTTGTGTGTAGATGGTTGACCAAGGTGCTTTTCTTTGTGTTGAGTTTGCTGTCTCTTTGTTCAAACTGCACTTTTAGCCAGAGATGCAATATATCCCCACTACTCAATACTAaCgCTGAATGTT	Combination of IMP3 binding site and Let-7 seed mutation
		black: binding motifs and mutations ; grey: Let-7 seed sequence (small letters = mutation);
CRISPR/Cas9 IMP3 ES-2 KO cells
IMP3 guide RNAs	guide RNA 1	GGAAGACTGGTGGATGCGTT	upstream of start codon
	guide RNA 2	GCCATCGAGGCGCTTTCAGG	downstream of start codon
DNA oligonucleotides used for expression constructs in structural analyses
RRM1-2	RRM1fwd	GCGTACCATGGCGAAACTGTATATTGGCAACC	produces GA-MA-K3… at final N-terminus after TEV cleavage
	RRM2rev	GTACGCTCGAGTTAATCCGGAATATAGGCAACTTTCAGGG	produces stop codon behind D156
KH1-2	KH1fwd	GTACGCCATGGCGAAACCGTGTGATCTGCCGCTGCGTCTG	produces GA-MA-K192… at final N-terminus after TEV clevage
	KH2rev	GTACGCTCGAGTTAAATATCGTTTTCGTAGCTTTCGCGG	produces stop codon behind I355
	KH1_GKEG-GDDGfwd	GGTGCAATTATTGGTGATGACGGTGCC	replaces GKEG by GDDG in KH1
	KH1_GKEG-GDDGrev	TGCGAATGGTGGCACCGTCATCACCAATCC
	KH2_GKEG-GDDGfwd	GGTCGCCTGATCGGCGATGACGG	replaces GKEG by GDDG in KH2
	KH2_GKEG-GDDGrev	CAGATTACGACCGTCATCGCCGATC
DNA oligonucleotides used for expression constructs in IMP3 full-length mutation studies
RRM1-2	RRM1-dRNP1_fwd	agctgTTGATTGTCCGGATGAAAG	replaces Tyr39/Phe41 by Ala in RRM1 (RNP1)
	RRM1-dRNP1_rev	gcagcaCCGGTTTTAACCAGAAAC
	RRM1-dRNP2_fwd	tattGGCAACCTGAGCGAAAAT	replaces Tyr5 by Ala in RRM1 (RNP2)
	RRM1-dRNP2_rev	gccagTTTGTTCATCAGAATTCCTGG
KH1-2	dKH1_fwd	AATTATTGGTgatgacGGTGCCACCATTC	replaces GKEG by GDDG in KH1
	dKH1_rev	GCACCCACAAACTGTGTC
	dKH2_fwd	CCTGATCGGCgatgacGGTCGTAATC	replaces GKEG by GDDG in KH2
	dKH2_rev	CGACCAACAAAGTTATTATG
KH3-4	dKH3_fwd	CATCATTGGCgatgacGGCCAGCATATTAAACAGCTG	replaces GKQG by GDDG in KH3
	dKH3_rev	GCACCAACACTCAGTGCC
	dKH4_fwd	TGTTATTGGCgacgatGGTAAAACCGTTAATG	replaces GKGG by GDDG in KH4
	dKH4_rev	CGACCTGCTGCAAAGCTC
DNA oligonucleotides used for qPCR
RPL32	RPL32_fwd	AGGCATTGACAACAGGGTTC	Negative control
	RPL32_rev	GTTGCACATCAGCAGCACTT
ANKRD17	ANKRD17_fwd	TCTGCACGTATCAGGCAAAC	IMP3 target (positive control)
	ANKRD17_rev	ATTTCCCATCCCAGGGTTAC
SLC6A14	SLC6A14_fwd	GGCTTCAGGGAGCATATGAA	IMP3 target
	SLC6A14_rev	AGCCAGCAGCAGTGTATGTG
UHMK1	UHMK1_fwd	CATGGATCATGAAGCAAGGA	IMP3 target
	UHMK1_rev	AGCATCCAGTGCCAGCTTAT
HMGA2	HMGA2_fwd	ACTTCAGCCCAGGGACAAC	IMP3 target
	HMGA2_rev	TTGAGCTGCTTTAGAGGGAC
