# Supplementary material for: Combinatorial recognition of clustered RNA elements by the multidomain RNA-binding protein IMP3
Source: Nat Commun. 2019 May 22;10:2266. doi: 10.1038/s41467-019-09769-8 (PMC6531468; doi:10.1038/s41467-019-09769-8)
Supplement: Supplementary file 7 — Source Data [file 41467_2019_9769_MOESM7_ESM.xlsx]

## Sheet: Fig. 1
Figure 1
Source data provided in Supplementary Data 1

## Sheet: Fig. 3
Figure 3b
ANKRD17_E29												CA->UG											allUG											GGC<->CA_UG
101-mer												GGC->UG											GGC<->CA											(CA)4<->
Figure 3c

## Sheet: Fig. 4
Figure 4e
		KH-12wt-34mer					KH-12wt-CGG-7mer					KH-12d2-CGG-7mer
	Replicate	Kd	n	dH	-TdS		Kd	n	dH	-TdS		Kd	n	dH	-TdS
	I	6.4	0.72	-29.2	-5.5		42.9	1.1	-14.2	12.5		47.1	1.15	-8.9	8.3
	II	2	0.89	-22.5	-12.4		39	1	-10.1	17.8		39.4	1.04	-6	2.9
	III	3	0.9	-24	-13.4		54.1	0.9	-20	6		31.1	0.92	-13.1	10.9
	Av	3.8	0.836667	-25.2333	-10.4333		45.3333	1	-14.7667	12.1		39.2	1.03667	-9.33333	7.36667
	Std	2.30651	0.10116	3.8	4.30155		7.83858	0.1	4.97427	5.91016		8.00187	0.115036	3.56978	4.08085

## Sheet: Fig. 5
Figure 5g
		RRM-12-(CA)5					RRM-12-(GU)5
	Replicate	Kd	n	dH	-TdS		Kd	n	dH	-TdS
	I	10	1.19	-8.53	1.8		48.3	1.1	-2.2	-3.6
	II	10.6	0.89	-10.3	3.4		46	1.16	-2.5	-3
	III	7	1.08	-9.4	2.9		52.6	0.98	-1.7	-4.8
	Av	9.2	1.05333	-9.41	2.7		48.9667	1.08	-2.13333	-3.8
	Std	1.92873	0.151767	0.885042	0.7		3.35012	0.0916515	0.404145	0.9

## Sheet: Fig. 6
Figure 6b
ΔRRM1											ΔKH3-4
ΔKH1-2
											ΔKH1-4

## Sheet: Fig. 7
Figure 7c
		Replicate I (% input)	Replicate II (% input)	Replicate III (% input)
RPL32	FLAG-IP	0.000378687	0.000892388	0.000150978
	IMP3-IP	0.178001	0.22016	0.254069
SLC6A14	FLAG-IP	0.00356955	0.00527465	0
	IMP3-IP	1.41744	1.3947	2.12868
UHMK1	FLAG-IP	0.00100631	0.00341624	0.00149044
	IMP3-IP	2.47934	3.88153	4.16012
HMGA2	FLAG-IP	0.00131714	0.00274298	0.00127374
	IMP3-IP	3.34798	4.51051	4.89042
ANKRD17	FLAG-IP	0.00619345	0.010525	0.00218214
	IMP3-IP	3.14551	5.08633	4.64268
Data in E6 (SLC6A14, FLAG-IP, Replicate III) was not included for calculation of mean and SD

## Sheet: Fig. 8
Figure 8b
Figure 8c
		Replicate I (rel. Luc)	Replicate II (rel. Luc)	Replicate III (rel. Luc)
WT	ctr	1	1	1
	KO	0.743092	0.782489	0.736745
IMP3-mut	ctr	0.623102	0.74387	0.592991
	KO	0.539806	0.612748	0.538066
let-7-mut	ctr	1.79799	2.17555	1.73591
	KO	1.67465	2.00373	1.71965
IMP3-let-7-mut	ctr	1.26911	1.5669	1.26141
	KO	1.20459	1.49603	1.19081
Figure 8d
WT								let-7-mut
IMP3-mut								IMP3-let-7-mut

## Sheet: Supplementary Fig. 3
Suppl. Figure 3a
		ANKRD17_E29					allUG					GGC<->CA
		Replicate I	Replicate II	Replicate III			Replicate I	Replicate II	Replicate III			Replicate I	Replicate II	Replicate III
	FL conc. [nM]	rel. fraction bound [%]	rel. fraction bound [%]	rel. fraction bound [%]		FL conc. [nM]	rel. fraction bound [%]	rel. fraction bound [%]	rel. fraction bound [%]		FL conc. [nM]	rel. fraction bound [%]	rel. fraction bound [%]	rel. fraction bound [%]
	0	0	0	0		0	0	0	0		0	0	0	0
	2.5	14.114	11.9443	9.79806		10	6.76277	7.01037	7.21328		5	17.061	17.3832	17.3414
	5	56.6145	54.4659	53.1577		20	18.8279	14.9726	20.6284		10	35.2086	37.6484	38.1425
	10	91.1028	91.1958	90.9519		40	37.0282	39.0491	41.2839		20	54.2523	57.7372	55.3231
	20	97.9367	97.4765	97.7082		80	57.5114	59.0361	62.9666		40	69.0683	71.5766	69.8335
	40	98.8317	98.9654	99.6002		160	70.7142	73.9108	78.1036		80	78.0139	79.1887	78.2877
		101-mer					CA->UG					GGC<->CA_UG
		Replicate I	Replicate II	Replicate III			Replicate I	Replicate II	Replicate III			Replicate I	Replicate II	Replicate III
	FL conc. [nM]	rel. fraction bound [%]	rel. fraction bound [%]	rel. fraction bound [%]		FL conc. [nM]	rel. fraction bound [%]	rel. fraction bound [%]	rel. fraction bound [%]		FL conc. [nM]	rel. fraction bound [%]	rel. fraction bound [%]	rel. fraction bound [%]
	0	0	0	0		0	0	0	0		0	0	0	0
	2.5	7.95697	6.86516	6.5891		10	5.69362	3.9299	7.90738		10	17.1336	18.242	17.2527
	5	33.9792	34.5472	32.5706		20	16.3852	19.2183	17.6282		20	33.6674	33.6393	34.0075
	10	76.3957	75.8394	73.7211		40	34.8485	38.3582	35.7925		40	52.8934	53.0129	52.5502
	20	92.1776	92.2718	92.2017		80	54.7107	55.5769	55.8026		80	70.129	70.1252	71.0342
	40	95.4062	95.4177	95.8848		160	68.1689	68.1139	72.2091		160	80.5989	80.2799	82.4444
		(CA)4<->					GGC->UG					CA->AU
		Replicate I	Replicate II	Replicate III			Replicate I	Replicate II	Replicate III			Replicate I	Replicate II	Replicate III
	FL conc. [nM]	rel. fraction bound [%]	rel. fraction bound [%]	rel. fraction bound [%]		FL conc. [nM]	rel. fraction bound [%]	rel. fraction bound [%]	rel. fraction bound [%]		FL conc. [nM]	rel. fraction bound [%]	rel. fraction bound [%]	rel. fraction bound [%]
	0	0	0	0		0	0	0	0		0	0	0	0
	2.5	8.04588	5.77326	5.68963		5	10.3882	11.0967	11.7963		10	6.05821	6.38773	7.23314
	5	31.9696	29.1626	22.9503		10	22.6575	26.8629	25.9063		20	12.8784	13.7487	15.464
	10	71.9673	66.3427	59.2637		20	45.0506	45.1785	45.4425		40	29.2502	31.7993	35.344
	20	81.4914	81.0426	74.9331		40	62.5525	61.6827	61.6556		80	58.5343	58.5592	60.9218
	40	87.2629	83.7944	85.9962		80	76.0824	74.6461	75.8849		160	80.3621	79.8446	81.8122
Suppl. Figure 3b
101-mer_CA->AU
Suppl. Figure 3c
		ΔRRM1					ΔKH3-4
		Replicate I	Replicate II	Replicate III			Replicate I	Replicate II	Replicate III
	FL conc. [nM]	rel. fraction bound [%]	rel. fraction bound [%]	rel. fraction bound [%]		FL conc. [nM]	rel. fraction bound [%]	rel. fraction bound [%]	rel. fraction bound [%]
	0	0	0	0		0	0	0	0
	7.5	1.26285	3.71108	0.49651		7.5	0.01389	0.06828	5.48618
	15	12.1241	36.4278	7.72889		15	20.6906	19.9335	22.0335
	30	23.5784	51.4935	58.8755		30	44.3257	43.3916	47.7709
	60	79.4616	91.3866	86.0442		60	76.4086	75	71.0662
	120	97.0898	98.2657	98.8816		120	91.4159	91.0737	90.5053
		ΔKH1-2					ΔKH1-4
		Replicate I	Replicate II	Replicate III			Replicate I	Replicate II	Replicate III
	FL conc. [nM]	rel. fraction bound [%]	rel. fraction bound [%]	rel. fraction bound [%]		FL conc. [nM]	rel. fraction bound [%]	rel. fraction bound [%]	rel. fraction bound [%]
	0	0	0	0		0	0	0	0
	7.5	0	0	0.01242		7.5	1.06333	0.3044	0.31719
	15	4.03841	10.694	8.21118		15	14.1187	7.88275	7.04371
	30	22.9749	29.8137	31.9861		30	23.3677	17.224	27.3743
	60	61.3068	59.2882	42.3197		60	36.3614	34.2578	35.1597
	120	81.6114	80.2987	80.1179		120	44.9121	50.5038	49.4465
	Data in C63 (RRM1, Replicate I), D62 (RRM1, Replicate II) and E74 (KH1-2, Replicate III) were masked for fitting and KD calculation

## Sheet: Supplementary Fig. 4
Suppl. Figure 4b
101-mer											101-mer_allUG
Suppl. Figure 4c
(-GST)											(+GST)
Suppl. Figure 4d

## Sheet: Supplementary Fig. 8
Suppl. Figure 8e
		RRM-12-(CA)3
	Replicate	Kd	n	dH	-TdS
	I	11	0.85	-6.2	0.33
	II	4.2	1.02	-4.2	-3.4
	III	8	0.99	-6.1	-1
	Av	7.73333	0.953333	-5.5	-1.35667
	Std	3.40783	0.0907377	1.12694	0.7

[truncated: 1 more sheets: Supplementary Fig. 9]
